# Supplementary material for: Reliability of the Actigraph GT3X+ Accelerometer in Adults under Free-Living Conditions
Source: PLoS One. 2015 Aug 14;10(8):e0134606. doi: 10.1371/journal.pone.0134606 (PMC4537282; doi:10.1371/journal.pone.0134606)
Supplement: S1 Dataset — (XLSX) [file pone.0134606.s001.xlsx]

## Sheet: Sheet1
ID	Accelerometer unit	Accelerometer number	Day of monitoring	Day of week	Right (1) left (2)	Dominant (1) nondominant (2)	Wear time	Vertical axis CPM	SED	LPA	MPA	VPA	MVPA	Vector Magnitude CPM
1	1	26	1	6	1	1
1	1	26	2	7	1	1
1	1	26	3	1	1	1	698.167	91.2762	589.333	104.667	4.16667	0	4.16667	260.341
1	1	26	4	2	1	1	571	73.8984	498.667	69.6667	2.66667	0	2.66667	190.494
1	1	26	5	3	1	1	545.167	56.0746	494.333	47.1667	3.66667	0	3.66667	135.838
1	1	26	6	4	1	1
1	1	26	7	5	1	1
1	1	26	8	6	1	1	558.167	78.4371	484.167	70.8333	3.16667	0	3.16667	157.688
1	1	26	9	7	1	1
1	1	26	10	1	1	1	545.667	78.9951	467.333	75.5	2.83333	0	2.83333	199.212
1	1	26	11	2			584.167	56.2733	527	54.5	2.66667	0	2.66667	135.078
1	1	26	12	3	2	2	781.667	41.8977	713.167	67.3333	1.16667	0	1.16667	127.748
1	1	26	13	4	2	2	805.833	30.4914	745.667	59.8333	0.333333	0	0.333333	128.332
1	1	26	14	5	2	2	632	34.1345	585	46.6667	0.166667	0.166667	0.333333	125.608
1	1	26	15	6	2	2	810.667	50.9753	735.833	72.1667	2.66667	0	2.66667	142.444
1	1	26	16	7	2	2
1	1	26	17	1	2	2	513	54.8285	462.667	48.8333	1.5	0	1.5	157.641
1	1	26	18	2	2	2	842.5	31.8659	778.5	64	0	0	0	127.699
1	1	26	19	3	2	2	772	39.1399	707.5	63	1.5	0	1.5	132.067
1	1	26	20	4	2	2	654.167	42.5962	603.5	48.8333	1.66667	0.166667	1.83333	138.679
1	1	26	21	5	2	2	848.667	45.4466	778.333	68.1667	2	0	2	142.307
1	2	61	1	6	2	2
1	2	61	2	7	2	2	538.167	74.2818	473.167	64.5	0.5	0	0.5	134.798
1	2	61	3	1	2	2	829.833	109.79	683	142.667	4.16667	0	4.16667	265.182
1	2	61	4	2	2	2	828.833	98.7074	702.167	123.5	3.16667	0	3.16667	216.405
1	2	61	5	3	2	2	685.333	61.6911	612	71	2.16667	0.166667	2.33333	120.337
1	2	61	6	4	2	2	715.5	54.7198	644.833	68.5	2.16667	0	2.16667	121.34
1	2	61	7	5	2	2	707.5	48.865	639.5	65.5	2.5	0	2.5	141.457
1	2	61	8	6	2	2	711	57.5021	633.333	75.5	2.16667	0	2.16667	156.278
1	2	61	9	7	2	2
1	2	61	10	1	2	2	556.167	72.4315	479.167	76.1667	0.833333	0	0.833333	176.239
1	2	61	11	2			804	64.0746	713.833	87.5	2.66667	0	2.66667	147.193
1	2	61	12	3	1	1	775.5	35.9394	710.5	64.3333	0.666667	0	0.666667	136.226
1	2	61	13	4	1	1	696.667	34.8416	641	55.6667	0	0	0	134.291
1	2	61	14	5	1	1	486	36.1008	446	39.5	0.5	0	0.5	152.766
1	2	61	15	6	1	1	724.5	33.1567	673.167	50.6667	0.666667	0	0.666667	128.268
1	2	61	16	7	1	1	757.667	23.7532	712	45.6667	0	0	0	95.6245
1	2	61	17	1	1	1	723.833	44.7948	658.333	64	1.5	0	1.5	144.559
1	2	61	18	2	1	1	839.333	30.6517	780.667	58.5	0.166667	0	0.166667	138.396
1	2	61	19	3	1	1	753.667	36.4843	701.833	49.8333	2	0	2	151.484
1	2	61	20	4	1	1	724.833	45.2269	668.333	53.5	3	0	3	144.484
1	2	61	21	5	1	1	643.833	51.299	592	48.3333	3.5	0	3.5	157.563
2	1	98	1	2	1	1	673.5	284.604	532	111.667	27.6667	2.16667	29.8333	459.556
2	1	98	2	3	1	1	843	715.049	584.833	117	137.833	3.33333	141.167	1076.81
2	1	98	3	4	1	1	842.333	479.353	609	145	87	1.33333	88.3333	736.42
2	1	98	4	5	1	1	693.667	416.318	506.167	127.333	59.5	0.666667	60.1667	674.239
2	1	98	5	6	1	1	580.667	484.336	343.833	185.667	50.3333	0.833333	51.1667	777.55
2	1	98	6	7	1	1	903.667	327.967	648.5	207.167	47.1667	0.833333	48	631.984
2	1	98	7	1	1	1	808.667	262.348	607.833	167	33.8333	0	33.8333	524.22
2	1	98	8	2	1	1	808.833	489.985	578.5	155.5	73.1667	1.66667	74.8333	771.542
2	1	98	9	3	1	1	898	417.724	649.333	176.833	70	1.83333	71.8333	702.441
2	1	98	10	4	1	1	902.333	245.154	668	202.333	31.8333	0.166667	32	471.737
2	1	98	11	5			895.833	251.833	705.667	149.667	40.5	0	40.5	433.867
2	1	98	12	6	2	2	718.5	263.34	527.167	157.5	33.6667	0.166667	33.8333	510.316
2	1	98	13	7	2	2	797.167	263.905	644.833	109.5	42.8333	0	42.8333	497.97
2	1	98	14	1	2	2	755.5	357.19	570	130.167	53.8333	1.5	55.3333	598.634
2	1	98	15	2	2	2	832.333	776.686	513.333	183.833	134.833	0.333333	135.167	1260.14
2	1	98	16	3	2	2	728.333	510.051	469.833	183	74.5	1	75.5	887.508
2	1	98	17	4	2	2	754.5	207.748	603.833	123	27.6667	0	27.6667	415.322
2	1	98	18	5	2	2
2	1	98	19	6	2	2
2	1	98	20	7	2	2
2	1	98	21	1	2	2
2	2	107	1	2	2	2	610.667	302.633	475	106.333	27.3333	2	29.3333	459.491
2	2	107	2	3	2	2	840.833	699.651	587.333	111.833	138.5	3.16667	141.667	1058.37
2	2	107	3	4	2	2	846	497.348	610.5	141	93.1667	1.33333	94.5	743.162
2	2	107	4	5	2	2	686.333	435.848	508.167	110.833	66.6667	0.666667	67.3333	657.926
2	2	107	5	6	2	2	638	437.425	409	173.833	54.6667	0.5	55.1667	809.978
2	2	107	6	7	2	2	899.833	328.419	651.333	200.667	45	2.83333	47.8333	625.399
2	2	107	7	1	2	2	747.5	273.869	556.667	158.833	32	0	32	519.116
2	2	107	8	2	2	2	678.333	563.791	460.167	144.833	71.5	1.83333	73.3333	781.874
2	2	107	9	3	2	2	927.333	387.281	695.833	160.167	69.6667	1.66667	71.3333	715.026
2	2	107	10	4	2	2	938.667	230.98	709.167	199	30.3333	0.166667	30.5	485.15
2	2	107	11	5			843.667	252.237	667.167	137	39.5	0	39.5	479.642
2	2	107	12	6	1	1	776.667	234.288	595.833	149.333	31.5	0	31.5	524.519
2	2	107	13	7	1	1	799.5	271.832	639.833	117.5	42.1667	0	42.1667	487.767
2	2	107	14	1	1	1	769	359.948	579.5	136	52.5	1	53.5	566.877
2	2	107	15	2	1	1	833	771.095	500.333	196.167	136.333	0.166667	136.5	1186.49
2	2	107	16	3	1	1	835	449.42	573.833	188.667	72	0.5	72.5	809.434
2	2	107	17	4	1	1	685	229.283	530.667	127.667	26.6667	0	26.6667	395.47
2	2	107	18	5	1	1
2	2	107	19	6	1	1
2	2	107	20	7	1	1
2	2	107	21	1	1	1
3	1	1	1	1	1	1	489.5	498.742	269.833	185.667	34	0	34	1064.56
3	1	1	2	2	1	1	743.833	372.82	444.333	267.167	32.1667	0.166667	32.3333	891.009
3	1	1	3	3	1	1	771.833	413.532	444.833	287.5	39.3333	0.166667	39.5	1022.28
3	1	1	4	4	1	1	778.833	373.667	472.833	271	34.6667	0.333333	35	953.119
3	1	1	5	5	1	1
3	1	1	6	6	1	1
3	1	1	7	7	1	1	508.667	370.824	299.333	192.167	17	0.166667	17.1667	985.101
3	1	1	8	1	1	1	770.667	266.556	501.167	255.167	14.1667	0.166667	14.3333	711.846
3	1	1	9	2	1	1	979	258.153	636.667	324.5	17.8333	0	17.8333	684.43
3	1	1	10	3	1	1	826.5	381.303	516.333	267.667	42.5	0	42.5	926.019
3	1	1	11	4
3	1	1	12	5	2	2
3	1	1	13	6	2	2	779.667	311.35	482.833	272.5	24.3333	0	24.3333	766.336
3	1	1	14	7	2	2
3	1	1	15	1	2	2	729	373.486	449.167	247	32.6667	0.166667	32.8333	831.586
3	1	1	16	2	2	2
3	1	1	17	3	2	2
3	1	1	18	4	2	2
3	1	1	19	5	2	2
3	1	1	20	6	2	2
3	1	1	21	7	2	2
3	2	43	1	1	2	2	488.5	443.232	280.833	181.5	26	0.166667	26.1667	980.088
3	2	43	2	2	2	2	743.167	364.212	468.5	241.833	32.6667	0.166667	32.8333	830.275
3	2	43	3	3	2	2	767.5	437.655	432.667	291.167	43.1667	0.5	43.6667	1007.01
3	2	43	4	4	2	2	780.167	410.628	456.333	281.167	42.5	0.166667	42.6667	921.395
3	2	43	5	5	2	2
3	2	43	6	6	2	2
3	2	43	7	7	2	2	581	318.601	370.833	194.5	15.3333	0.333333	15.6667	849.139
3	2	43	8	1	2	2	770.5	278.057	502.5	249.833	17.6667	0.5	18.1667	731.811
3	2	43	9	2	2	2	979	278.567	638.5	314	26.5	0	26.5	695.878
3	2	43	10	3	2	2	831.5	345.151	524.167	274.167	33	0.166667	33.1667	897.66
3	2	43	11	4
3	2	43	12	5	1	1
3	2	43	13	6	1	1	780.833	310.513	501.333	255.333	24	0.166667	24.1667	775.593
3	2	43	14	7	1	1
3	2	43	15	1	1	1	713.667	314.319	461.833	229.833	21.8333	0.166667	22	845.58
3	2	43	16	2	1	1
3	2	43	17	3	1	1
3	2	43	18	4	1	1
3	2	43	19	5	1	1
3	2	43	20	6	1	1
3	2	43	21	7	1	1
4	1	122	1	4	1	1	703.667	533.881	518.833	124.833	46.3333	13.6667	60	870.366
4	1	122	2	5	1	1	850.833	579.46	585.5	177.167	77.5	10.6667	88.1667	1006.28
4	1	122	3	6	1	1	925.5	497.878	657.833	192.833	66.1667	8.66667	74.8333	953.309
4	1	122	4	7	1	1	844.667	101.918	734.833	101	8.83333	0	8.83333	329.123
4	1	122	5	1	1	1	733.5	679.558	550.5	85	91.3333	6.66667	98	975.973
4	1	122	6	2	1	1	571.5	875.71	380.667	110.167	60.6667	20	80.6667	997.911
4	1	122	7	3	1	1	502	402.293	400.833	64.5	34.3333	2.33333	36.6667	483.617
4	1	122	8	4	1	1	670.5	474.965	530	77.5	57.8333	5.16667	63	798.869
4	1	122	9	5	1	1	708	905.428	455.833	129.833	108.333	14	122.333	1417.81
4	1	122	10	6	1	1	655.667	336.859	462.5	163.5	28.3333	1.33333	29.6667	741.486
4	1	122	11	7			573.167	175.502	465.833	98.8333	7.33333	1.16667	8.5	442.882
4	1	122	12	1	2	2	745.167	787.558	502.5	142	81.5	19.1667	100.667	1287.89
4	1	122	13	2	2	2	612.5	740.361	397.167	128	78.8333	8.5	87.3333	1402.17
4	1	122	14	3	2	2	815.167	728.02	490.667	220	90.8333	13.6667	104.5	1402.53
4	1	122	15	4	2	2	673.167	1034.93	291.667	223.667	157	0.833333	157.833	1669.42
4	1	122	16	5	2	2	787.5	477.934	594.333	113.833	78.5	0.833333	79.3333	785.886
4	1	122	17	6	2	2
4	1	122	18	7	2	2
4	1	122	19	1	2	2	713.333	751.13	498.667	113	87.6667	14	101.667	1115.2
4	1	122	20	2	2	2	815.667	425.958	593.667	160.333	56.3333	5.33333	61.6667	831.167
4	1	122	21	3	2	2	569.333	317.921	410.833	128	30.5	0	30.5	817.781
4	2	36	1	4	2	2	634	578.084	453.833	118.333	48.6667	13.1667	61.8333	922.601
4	2	36	2	5	2	2	911.167	535.076	652	171	78.6667	9.5	88.1667	1008.29
4	2	36	3	6	2	2	926	508.238	657.833	188.667	73.5	6	79.5	938.684
4	2	36	4	7	2	2	849.833	125.208	734	100.833	15	0	15	330.979
4	2	36	5	1	2	2	723.167	694.021	536.333	89.1667	89.3333	8.33333	97.6667	993.976
4	2	36	6	2	2	2	546.833	957.665	357.667	107.333	59.6667	22.1667	81.8333	1093.61
4	2	36	7	3	2	2
4	2	36	8	4	2	2	673.167	475.42	526.667	82.8333	61.1667	2.5	63.6667	804.564
4	2	36	9	5	2	2	763.833	840.166	501.167	137.5	114.833	10.3333	125.167	1401.14
4	2	36	10	6	2	2	694.167	338.851	501.667	159.667	31.8333	1	32.8333	717.711
4	2	36	11	7			574.5	179.56	470.5	94.6667	7.5	1.83333	9.33333	417.004
4	2	36	12	1	1	1	745.833	774.811	497.333	150.833	78.3333	19.3333	97.6667	1279.24
4	2	36	13	2	1	1	611.5	735.545	399.167	127.167	78.5	6.66667	85.1667	1389.71
4	2	36	14	3	1	1	811.833	715.621	482.333	226.667	90	12.8333	102.833	1285.58
4	2	36	15	4	1	1	668.5	1036.62	278.5	230.833	156.667	2.5	159.167	1770.51
4	2	36	16	5	1	1	786.667	495.736	581.167	125.167	80	0.333333	80.3333	750.11
4	2	36	17	6	1	1
4	2	36	18	7	1	1
4	2	36	19	1	1	1	825.667	669.855	598.833	125.167	85.6667	16	101.667	1011.04
4	2	36	20	2	1	1	829	415.942	613.5	154.5	55.1667	5.83333	61	840.782
4	2	36	21	3	1	1	541.5	322.179	385.5	127.5	28.3333	0.166667	28.5	791.717
5	1	24	1	4	1	2	765	205.208	615.333	126.667	22.1667	0.833333	23	467.563
5	1	24	2	5	1	2	914.667	326.717	668.5	200	45.6667	0.5	46.1667	642.556
5	1	24	3	6	1	2	802.167	447.821	487.333	256	58.8333	0	58.8333	901.143
5	1	24	4	7	1	2	732.667	634.211	392.167	264.167	75	1.33333	76.3333	1151.59
5	1	24	5	1	1	2	795.167	466.126	467.833	272.833	54.1667	0.333333	54.5	775.287
5	1	24	6	2	1	2	977.167	443.311	683.5	223.5	61.5	8.66667	70.1667	855.869
5	1	24	7	3	1	2	918.5	351.155	617	251.667	49.8333	0	49.8333	750.164
5	1	24	8	4	1	2	1030.17	286.592	714.167	281.5	34.3333	0.166667	34.5	681.127
5	1	24	9	5	1	2	1007.83	603.876	624	270.5	111.667	1.66667	113.333	999.011
5	1	24	10	6	1	2	854.667	722.693	603.667	142	75.1667	33.8333	109	991.761
5	1	24	11	7			501.333	375.582	317.167	159.5	23	1.66667	24.6667	742.023
5	1	24	12	1	2	1	1000.33	209.322	745.667	234.5	19.8333	0.333333	20.1667	561.517
5	1	24	13	2	2	1	985.667	309.493	682.5	262.167	41	0	41	715.242
5	1	24	14	3	2	1	974	410.009	637.5	276.333	59.6667	0.5	60.1667	787.994
5	1	24	15	4	2	1	837.5	350.339	568.667	224.5	44	0.333333	44.3333	714.63
5	1	24	16	5	2	1	673.333	283.501	523.333	109	41	0	41	492.863
5	1	24	17	6	2	1	738.5	372.768	506.5	179	52.8333	0.166667	53	695.515
5	1	24	18	7	2	1	602.167	439.237	375.333	175.167	51.6667	0	51.6667	860.508
5	1	24	19	1	2	1	606.833	371.179	426.5	134.667	45.3333	0.333333	45.6667	646.036
5	1	24	20	2	2	1	1008.83	395.585	687.333	260.167	60.8333	0.5	61.3333	765.69
5	1	24	21	3	2	1	893.833	313.4	620.833	235.333	37.1667	0.333333	37.5	650.31
5	2	67	1	4	2	1	765	195.596	628.5	114.833	20.8333	0.833333	21.6667	451.971
5	2	67	2	5	2	1	767.833	392.999	525.833	195.667	44.8333	1.5	46.3333	666.901
5	2	67	3	6	2	1	715.333	514.089	407.667	244.333	63.1667	0.166667	63.3333	911.349
5	2	67	4	7	2	1	732.833	623.722	396.833	257.333	77.1667	1.5	78.6667	1112.7
5	2	67	5	1	2	1	788.333	457.998	468.333	267.333	52.5	0.166667	52.6667	761.397
5	2	67	6	2	2	1	976.667	442.947	691.833	213.667	62.3333	8.83333	71.1667	834.801
5	2	67	7	3	2	1	981.667	310.987	688.5	248.667	44	0.5	44.5	738.176
5	2	67	8	4	2	1	968.5	281.689	676.333	262.667	29.3333	0.166667	29.5	664.882
5	2	67	9	5	2	1	945	623.39	579	250.833	113.333	1.83333	115.167	978.065
5	2	67	10	6	2	1	788.833	884.902	534.833	137.333	80.6667	36	116.667	1088
5	2	67	11	7			562.667	409.601	370.667	164.333	24.6667	3	27.6667	669.682
5	2	67	12	1	1	2	929.833	202.332	665	253	11.8333	0	11.8333	565.712
5	2	67	13	2	1	2	985.667	285.385	656.5	298.167	31	0	31	704.461
5	2	67	14	3	1	2	976.5	425.614	635	273.667	67	0.833333	67.8333	834.168
5	2	67	15	4	1	2	831.333	339.373	547.5	247.167	36.5	0.166667	36.6667	726.489
5	2	67	16	5	1	2	628.333	309.242	470.667	119.333	38.1667	0.166667	38.3333	531.433
5	2	67	17	6	1	2	707.333	403.448	457.833	195.333	54.1667	0	54.1667	746.452
5	2	67	18	7	1	2	594.333	484.132	343	196.333	55	0	55	949.874
5	2	67	19	1	1	2	604.833	417.923	398	155.167	51.5	0.166667	51.6667	705.056
5	2	67	20	2	1	2	1024.67	382.806	676.333	298.833	48.8333	0.666667	49.5	752.29
5	2	67	21	3	1	2	962.167	307.601	674.833	244.167	42.3333	0.666667	43	666.084
6	1	59	1	4	1	1	716.167	322.502	571.167	102	41.6667	1.33333	43	564.435
6	1	59	2	5	1	1	752.333	295.907	565.667	147.333	38.6667	0.666667	39.3333	566.037
6	1	59	3	6	1	1	1013	161.508	792.333	206	14.1667	0.5	14.6667	389.242
6	1	59	4	7	1	1	734.5	132.7	592	135.333	7	0.166667	7.16667	348.829
6	1	59	5	1	1	1	1058.33	318.526	770.5	232.5	54.1667	1.16667	55.3333	682.056
6	1	59	6	2	1	1	763.167	583.386	538.667	158.5	48.5	17.5	66	997.88
6	1	59	7	3	1	1	975.167	249.089	723.167	209.333	42.3333	0.333333	42.6667	463.789
6	1	59	8	4	1	1	805	305.732	599	157.667	47.6667	0.666667	48.3333	595.712
6	1	59	9	5	1	1
6	1	59	10	6	1	1	752.333	198.554	553.167	185.833	13.3333	0	13.3333	530.271
6	1	59	11	7			833.833	264.007	549.667	267.333	16.8333	0	16.8333	709.574
6	1	59	12	1	2	2	825.333	353.477	592.167	188	43.6667	1.5	45.1667	698.056
6	1	59	13	2	2	2	777.833	234.426	618	131.667	27.8333	0.333333	28.1667	520.742
6	1	59	14	3	2	2	765.167	328.94	540.167	186	37.5	1.5	39	729.396
6	1	59	15	4	2	2	503.5	683.313	271.333	153.833	77.3333	1	78.3333	1189.03
6	1	59	16	5	2	2	568	222.657	423.5	130.333	14.1667	0	14.1667	562.664
6	1	59	17	6	2	2
6	1	59	18	7	2	2
6	1	59	19	1	2	2	678.667	253.441	530.833	120.5	27.1667	0.166667	27.3333	508.858
6	1	59	20	2	2	2
6	1	59	21	3	2	2
6	2	63	1	4	2	2	783.167	299.405	635.5	105	41.6667	1	42.6667	511.823
6	2	63	2	5	2	2	818.5	258.973	646.167	132.833	38.6667	0.833333	39.5	552.173
6	2	63	3	6	2	2	950	141.104	771.333	166.667	11.8333	0.166667	12	376.011
6	2	63	4	7	2	2	654.333	127.534	530.5	118.5	5.33333	0	5.33333	352.105
6	2	63	5	1	2	2	1057.67	319.981	774.833	227.167	54.6667	1	55.6667	681.223
6	2	63	6	2	2	2	750.667	588.159	531	153.667	48.3333	17.6667	66	1009.71
6	2	63	7	3	2	2	974.667	250.565	704	229	41.5	0.166667	41.6667	464.185
6	2	63	8	4	2	2	805.833	287.486	609.167	147.333	49.1667	0.166667	49.3333	603.638
6	2	63	9	5	2	2
6	2	63	10	6	2	2	759.833	184.405	563.667	185	11.1667	0	11.1667	543.804
6	2	63	11	7			839.167	253.198	559.667	264.333	15.1667	0	15.1667	710.237
6	2	63	12	1	1	1	761.333	373.93	532.5	184.667	42.6667	1.5	44.1667	708.449
6	2	63	13	2	1	1	779.5	237.097	612	136.833	30.5	0.166667	30.6667	527.826
6	2	63	14	3	1	1	764.667	345.846	541.833	181	40.8333	1	41.8333	767.287
6	2	63	15	4	1	1	501.5	675.755	263.333	165.5	71.8333	0.833333	72.6667	1162.46
6	2	63	16	5	1	1	568.833	213.078	427.833	129	11.8333	0.166667	12	538.261
6	2	63	17	6	1	1
6	2	63	18	7	1	1
6	2	63	19	1	1	1	646.5	248.128	500.667	118	27.8333	0	27.8333	530.961
6	2	63	20	2	1	1
6	2	63	21	3	1	1
7	1	58	1	1	1	1	637	90.6688	557.333	74.8333	4.83333	0	4.83333	223.195
7	1	58	2	2	1	1	797	860.508	505.333	178.333	79.3333	34	113.333	1363.51
7	1	58	3	3	1	1	882.833	595.841	570.167	215.5	89.5	7.66667	97.1667	1290.05
7	1	58	4	4	1	1	779.833	683.491	547.667	131.333	84	16.8333	100.833	1119.23
7	1	58	5	5	1	1	902.167	543.397	670	147.333	67.3333	17.5	84.8333	974.823
7	1	58	6	6	1	1	723.333	643.512	463.833	179.667	66.5	13.3333	79.8333	1138.61
7	1	58	7	7	1	1	822.667	442.879	603.333	149.833	64.6667	4.83333	69.5	850.059
7	1	58	8	1	1	1	733.5	756.518	455.167	177	86.5	14.8333	101.333	1360.49
7	1	58	9	2	1	1	639.5	1339.21	377	123.833	83.3333	55.3333	138.667	1828.6
7	1	58	10	3	1	1	891.333	641.108	546.333	228.333	112.833	3.83333	116.667	1225.09
7	1	58	11	4			802.333	447.181	594.667	140.833	58.8333	8	66.8333	819.626
7	1	58	12	5	2	2	901.5	582.747	620.667	179.833	90	11	101	1087
7	1	58	13	6	2	2	726.167	290.603	539.333	149.833	36.6667	0.333333	37	612.633
7	1	58	14	7	2	2	631.167	501.121	438.833	138.167	46.6667	7.5	54.1667	926.361
7	1	58	15	1	2	2	900.333	584.38	623.333	187.5	69.3333	20.1667	89.5	973.93
7	1	58	16	2	2	2	797.667	399.552	569.667	171.333	55	1.66667	56.6667	888.997
7	1	58	17	3	2	2	853.667	753.832	519.5	204.833	114.333	15	129.333	1408.07
7	1	58	18	4	2	2	821.667	291.335	678.667	95.6667	47.3333	0	47.3333	506.464
7	1	58	19	5	2	2	881.833	483.301	643	165.333	62.1667	11.3333	73.5	895.135
7	1	58	20	6	2	2
7	1	58	21	7	2	2	532.833	1184.77	314	121.833	62.1667	34.8333	97	1810.94
7	2	12	1	1	2	2	638.5	85.0227	563.167	71.3333	4	0	4	215.348
7	2	12	2	2	2	2	799	793.74	515.5	173.333	82.6667	27.5	110.167	1308.09
7	2	12	3	3	2	2	883.5	589.783	560.333	225.333	91	6.83333	97.8333	1258.26
7	2	12	4	4	2	2	781.333	633.731	550.833	136.833	80.3333	13.3333	93.6667	1068.61
7	2	12	5	5	2	2	858.833	532.392	632.833	145.5	66.8333	13.6667	80.5	924.227
7	2	12	6	6	2	2	725.167	588.907	464.5	184.833	69.5	6.33333	75.8333	1115.51
7	2	12	7	7	2	2	752.667	450.698	543.167	143.833	62.1667	3.5	65.6667	901.197
7	2	12	8	1	2	2	747.667	690.555	457.333	193.167	88	9.16667	97.1667	1283.21
7	2	12	9	2	2	2	642	1245.32	379.667	127.5	84.6667	50.1667	134.833	1754.18
7	2	12	10	3	2	2	891.333	678.508	550.5	216.667	119	5.16667	124.167	1254.72
7	2	12	11	4			805	465.735	599.667	136	61.5	7.83333	69.3333	830.257
7	2	12	12	5	1	1	901.5	608.084	613.667	187.333	87.6667	12.8333	100.5	1108.7
7	2	12	13	6	1	1	724.333	317.347	536.333	147.333	40	0.666667	40.6667	662.338
7	2	12	14	7	1	1	633.667	483.207	439.333	140.667	52.8333	0.833333	53.6667	930.704
7	2	12	15	1	1	1	896.833	608.127	628.833	178.833	64.5	24.6667	89.1667	993.215
7	2	12	16	2	1	1	784.5	395.658	555	172.333	55.8333	1.33333	57.1667	869.586
7	2	12	17	3	1	1	853.667	741.825	539.167	189.167	111	14.3333	125.333	1417.79
7	2	12	18	4	1	1	819.833	301.558	677.5	92.8333	49.5	0	49.5	531.083
7	2	12	19	5	1	1	884	508.477	646.167	159.833	62.1667	15.8333	78	935.596
7	2	12	20	6	1	1
7	2	12	21	7	1	1	525.167	1252.23	305.5	118	67.3333	34.3333	101.667	1891.97
8	1	64	1	4	1	2	619.333	789.572	438.333	105.167	42.8333	33	75.8333	1027.35
8	1	64	2	5	1	2	903	438.542	691.667	140.5	64.8333	6	70.8333	811.447
8	1	64	3	6	1	2	556.333	216.226	442.5	98.6667	12.3333	2.83333	15.1667	502.029
8	1	64	4	7	1	2	572	180.248	470.167	89	11.8333	1	12.8333	346.005
8	1	64	5	1	1	2	878	800.298	669.167	112.5	51.3333	45	96.3333	1105.2
8	1	64	6	2	1	2	500.667	1278.91	313.167	96.1667	51	40.3333	91.3333	1547.6
8	1	64	7	3	1	2	609.5	854.338	459.833	84.3333	28.6667	36.6667	65.3333	1073.78
8	1	64	8	4	1	2	606.333	1402.42	416.5	83.3333	49.6667	56.8333	106.5	1883.12
8	1	64	9	5	1	2	636.333	306.013	437	167.333	31.6667	0.333333	32	502.426
8	1	64	10	6	1	2	654.5	519.791	492.5	86	75.8333	0.166667	76	679.503
8	1	64	11	7			696	226.358	588.333	75.6667	32	0	32	434.384
8	1	64	12	1	2	1	613	602.643	439	111.333	51.3333	11.3333	62.6667	967.842
8	1	64	13	2	2	1	759.667	444.908	580.167	119.667	51.1667	8.66667	59.8333	779.315
8	1	64	14	3	2	1	904.667	778.32	648.667	146.833	77.8333	31.3333	109.167	1249.78
8	1	64	15	4	2	1	648.5	603.767	404.667	169	73.5	1.33333	74.8333	1080.35
8	1	64	16	5	2	1	780.167	435.372	604.333	109	59	7.83333	66.8333	759.2
8	1	64	17	6	2	1
8	1	64	18	7	2	1
8	1	64	19	1	2	1	589.667	1077.38	405.833	90.5	54.3333	39	93.3333	1529.37
8	1	64	20	2	2	1
8	1	64	21	3	2	1
8	2	103	1	4	2	1	532.167	948.381	360	97.6667	40.6667	33.8333	74.5	955.156
8	2	103	2	5	2	1	770.167	515.978	576.833	124.333	60.5	8.5	69	777.441
8	2	103	3	6	2	1	563.167	201.718	455.333	92.8333	12	3	15	459.675
8	2	103	4	7	2	1	564.667	173.249	466.833	85.1667	11.5	1.16667	12.6667	317.956
8	2	103	5	1	2	1	878	846.297	669.167	112	52.8333	44	96.8333	1187.57
8	2	103	6	2	2	1	523.833	1254.6	340.167	91.5	52.8333	39.3333	92.1667	1565.27
8	2	103	7	3	2	1	511.333	1075.11	367	79.1667	28	37.1667	65.1667	1166.48
8	2	103	8	4	2	1	607.333	1426.34	421.333	80	49.1667	56.8333	106	1943.35
8	2	103	9	5	2	1	642.5	292.921	485.5	125.167	30.6667	1.16667	31.8333	511.034
8	2	103	10	6	2	1	593.167	534.895	429	91.5	72.5	0.166667	72.6667	687.944
8	2	103	11	7			696	238.632	570	94.5	31.5	0	31.5	419.148
8	2	103	12	1	1	2	612.333	603.01	452.5	99.3333	48.8333	11.6667	60.5	962.073
8	2	103	13	2	1	2	761.667	439.277	579.167	123.333	51.5	7.66667	59.1667	774.077
8	2	103	14	3	1	2	904.667	761.77	636.333	156.333	82.8333	29.1667	112	1206.2
8	2	103	15	4	1	2	648.833	597.442	388.333	180.667	79.1667	0.666667	79.8333	1110
8	2	103	16	5	1	2	791.833	456.001	607	115.5	58.5	10.8333	69.3333	785.904
8	2	103	17	6	1	2
8	2	103	18	7	1	2
8	2	103	19	1	1	2	632.833	994.73	443.667	96.6667	54.1667	38.3333	92.5	1486.84
8	2	103	20	2	1	2
8	2	103	21	3	1	2
9	1	81	1	4	1	1	681.5	531.416	442.167	167.5	71.5	0.333333	71.8333	899.718
9	1	81	2	5	1	1	840	227.443	656.833	152	31	0.166667	31.1667	494.098
9	1	81	3	6	1	1	894.167	590.088	571	197.333	124.833	1	125.833	1114.57
9	1	81	4	7	1	1	725.5	671.702	447.833	167.5	109.667	0.5	110.167	1085.97
9	1	81	5	1	1	1	692	729.337	483.333	140.667	40.1667	27.8333	68	1064.78
9	1	81	6	2	1	1	482.333	890.376	294.667	117	52	18.6667	70.6667	1162.29
9	1	81	7	3	1	1
9	1	81	8	4	1	1	485.167	475.441	353.833	74.1667	57	0.166667	57.1667	683.456
9	1	81	9	5	1	1	756.5	718.416	483.167	171.333	85.8333	16.1667	102	1208.46
9	1	81	10	6	1	1	524.833	323.884	415.333	75.8333	33.3333	0.333333	33.6667	588.384
9	1	81	11	7
9	1	81	12	1	2	2
9	1	81	13	2	2	2	563.667	485.995	413.5	95.1667	52	3	55	836.377
9	1	81	14	3	2	2	660.667	239.269	510.667	121.833	28.1667	0	28.1667	520.655
9	1	81	15	4	2	2	657.333	747.201	359.333	184.667	112.667	0.666667	113.333	1316.93
9	1	81	16	5	2	2
9	1	81	17	6	2	2
9	1	81	18	7	2	2	754.167	364.836	559	136.833	57.8333	0.5	58.3333	786.608
9	1	81	19	1	2	2	853	367.216	686.833	113.5	42.1667	10.5	52.6667	650.439
9	1	81	20	2	2	2	794.5	398.107	547.833	179.5	67.1667	0	67.1667	825.988
9	1	81	21	3	2	2	744.167	582.634	479.5	163.333	101	0.166667	101.167	1018.9
9	2	37	1	4	2	2	678.833	545.193	443.167	159	76.3333	0.333333	76.6667	967.079
9	2	37	2	5	2	2	837.833	236.005	658	145.5	34	0.333333	34.3333	501.75
9	2	37	3	6	2	2	824	683.71	491.667	200.167	129.5	2.66667	132.167	1106.01
9	2	37	4	7	2	2	700.5	676.878	418.5	175.5	105.167	1.33333	106.5	1080.84
9	2	37	5	1	2	2	752.333	674.795	536.167	149	38.6667	28.5	67.1667	1073
9	2	37	6	2	2	2	558.167	786.339	368.667	120.833	48.3333	20.3333	68.6667	1181.48
9	2	37	7	3	2	2
9	2	37	8	4	2	2	484.667	450.541	348	85.6667	50.3333	0.666667	51	675.801
9	2	37	9	5	2	2	755.333	757.206	469	181.5	87.6667	17.1667	104.833	1221.59
9	2	37	10	6	2	2	527.167	335.865	412	80.5	34.1667	0.5	34.6667	605.506
9	2	37	11	7
9	2	37	12	1	1	1
9	2	37	13	2	1	1	503	555.706	357.667	89.3333	53.5	2.5	56	833.185
9	2	37	14	3	1	1	680.5	259.437	528.5	120.167	31.5	0.333333	31.8333	485.361
9	2	37	15	4	1	1	658.167	725.626	362.333	185.833	110	0	110	1281.81
9	2	37	16	5	1	1
9	2	37	17	6	1	1
9	2	37	18	7	1	1	747.833	384.437	558.333	128.833	60.5	0.166667	60.6667	775.682
9	2	37	19	1	1	1	708.167	460.089	546.167	106.833	45	10.1667	55.1667	669.536
9	2	37	20	2	1	1	792.5	418.661	560.167	161.833	70.3333	0.166667	70.5	898.442
9	2	37	21	3	1	1	743.667	636.861	483.333	153.833	106.167	0.166667	106.333	1141.62
10	1	62	1	4	1	1	855	483.74	537	247.833	64	6.16667	70.1667	998.295
10	1	62	2	5	1	1	924.833	237.538	627.667	276.833	20.3333	0	20.3333	614.083
10	1	62	3	6	1	1	811.167	545.331	462.167	277.833	66.6667	4.5	71.1667	1150.66
10	1	62	4	7	1	1	974.167	188.31	701.5	258.667	14	0	14	538.545
10	1	62	5	1	1	1	649.667	539.908	428.333	164.167	41.5	15.6667	57.1667	924.963
10	1	62	6	2	1	1	868	635.911	562.167	219.5	66.1667	20.1667	86.3333	1125.36
10	1	62	7	3	1	1	852.333	338.163	613.167	197	28.1667	14	42.1667	707.198
10	1	62	8	4	1	1	740.667	497.487	459.667	214.167	64.3333	2.5	66.8333	1053.14
10	1	62	9	5	1	1	683.667	432.178	415.333	221.5	46.1667	0.666667	46.8333	999.465
10	1	62	10	6	1	1	852.333	272.571	553.667	280	18.6667	0	18.6667	735.624
10	1	62	11	7			1048.33	183.631	778.833	255.667	13.6667	0.166667	13.8333	521.204
10	1	62	12	1	2	2	765.333	292.665	533.667	203.833	22.8333	5	27.8333	698.971
10	1	62	13	2	2	2	875.167	603.863	521.667	266.333	74.6667	12.5	87.1667	1195.31
10	1	62	14	3	2	2	786.667	526.453	463.667	259.667	56.6667	6.66667	63.3333	1154.97
10	1	62	15	4	2	2	653.167	540.38	401.5	176.833	74.8333	0	74.8333	1021.14
10	1	62	16	5	2	2	862.667	226.119	650.333	183.167	29	0.166667	29.1667	575.796
10	1	62	17	6	2	2	1176.67	142.367	1001.83	145.5	29.3333	0	29.3333	317.058
10	1	62	18	7	2	2	584.5	294.108	456.833	85	42.6667	0	42.6667	475.862
10	1	62	19	1	2	2	1072.33	397.727	766.167	227.667	76.6667	1.83333	78.5	760.786
10	1	62	20	2	2	2	747.667	285.78	490	236.833	20.8333	0	20.8333	851.981
10	1	62	21	3	2	2	838.5	174.308	669.5	150	18.8333	0	18.8333	478.696
10	2	5	1	4	2	2	793.833	526.947	511	211.333	60.1667	11.3333	71.5	1043.2
10	2	5	2	5	2	2	922.5	237.506	657.333	236.667	28.5	0	28.5	654.995
10	2	5	3	6	2	2	810.667	530.071	507	233.333	65.5	4.83333	70.3333	1144.29
10	2	5	4	7	2	2	973.833	173.208	729.833	229.833	14.1667	0	14.1667	525.484
10	2	5	5	1	2	2	655.5	535.138	452.333	144.167	40.3333	18.6667	59	909.561
10	2	5	6	2	2	2	868	658.029	583	198.833	64.5	21.6667	86.1667	1113.11
10	2	5	7	3	2	2	847.833	348.357	633.833	167.5	31	15.5	46.5	696.016
10	2	5	8	4	2	2	742	504.465	478.667	197	59.5	6.83333	66.3333	1038.61
10	2	5	9	5	2	2	716.833	413.393	463.167	205.5	47.3333	0.833333	48.1667	985.927
10	2	5	10	6	2	2	853.333	262.389	582.333	250	21	0	21	698.619
10	2	5	11	7			1048.83	162.206	809.667	224.167	15	0	15	497.047
10	2	5	12	1	1	1	769.333	278.132	562.833	179.833	17.1667	9.5	26.6667	689.509
10	2	5	13	2	1	1	874.5	618.636	481.167	305.667	78.5	9.16667	87.6667	1198.72
10	2	5	14	3	1	1	793.167	531.878	444.5	284.333	59.3333	5	64.3333	1158.52
10	2	5	15	4	1	1	632	588.407	368.667	184.167	79.1667	0	79.1667	1038.5
10	2	5	16	5	1	1	862.833	246.096	617.5	215.5	29.6667	0.166667	29.8333	588.37
10	2	5	17	6	1	1	1038.67	168.091	844.833	167.833	25.8333	0.166667	26	331.127
10	2	5	18	7	1	1	632.5	262.212	484	115.5	33	0	33	483.18
10	2	5	19	1	1	1	941.5	466.853	597.667	271.333	70.5	2	72.5	764.17
10	2	5	20	2	1	1	747.667	284.096	453.5	279.5	14.6667	0	14.6667	833.505
10	2	5	21	3	1	1	839.167	191.822	642	177.5	19.1667	0.333333	19.5	469.905
11	1	110	1	5	1	1	585.667	335.367	485.667	69.8333	19.1667	11	30.1667	576.637
11	1	110	2	6	1	1	953	154.419	784.833	151.333	14.8333	2	16.8333	412.941
11	1	110	3	7	1	1	746.167	105.466	644.667	95	5.83333	0.666667	6.5	256.239
11	1	110	4	1	1	1	796.333	496.015	615.5	122.5	39.5	18.8333	58.3333	712.821
11	1	110	5	2	1	1	703.333	294.981	592.667	77.3333	25.3333	8	33.3333	479.416
11	1	110	6	3	1	1	763.5	1419.48	502	90.1667	106.5	64.8333	171.333	1723.21
11	1	110	7	4	1	1	851.167	1089.98	573.667	129	89.8333	58.6667	148.5	1483.5
11	1	110	8	5	1	1	601.167	401.255	483.167	76	38	4	42	619.685
11	1	110	9	6	1	1	709	978.989	460.667	119.667	112.5	16.1667	128.667	1332.46
11	1	110	10	7	1	1
11	1	110	11	1			558.5	1144.31	369.667	103.5	48.6667	36.6667	85.3333	1428.02
11	1	110	12	2	2	2	797.5	728.708	455.667	207.5	133.333	1	134.333	1388.38
11	1	110	13	3	2	2	697	347.347	483.333	180.333	30.6667	2.66667	33.3333	709.249
11	1	110	14	4	2	2
11	1	110	15	5	2	2	761.667	341.174	627.333	92.3333	35.6667	6.33333	42	568.43
11	1	110	16	6	2	2	756.833	215.142	607.167	127.5	17.5	4.66667	22.1667	499.472
11	1	110	17	7	2	2	756.5	460.642	511	192.167	52.5	0.833333	53.3333	851.378
11	1	110	18	1	2	2	751	915.646	537.5	110.167	73	30.3333	103.333	1194.41
11	1	110	19	2	2	2	879.333	894.683	607.167	123	121.667	27.5	149.167	1318.49
11	1	110	20	3	2	2	1047.33	526.417	808.167	158.667	58.1667	22.3333	80.5	836.195
11	1	110	21	4	2	2
11	2	87	1	5	2	2	585.667	350.124	487.5	69	18	11.1667	29.1667	593.437
11	2	87	2	6	2	2	891.167	157.731	728.667	146.667	13.6667	2.16667	15.8333	406.534
11	2	87	3	7	2	2	608.333	107.921	524.5	78	5	0.833333	5.83333	290.622
11	2	87	4	1	2	2	859.333	475.057	672.667	127.667	42	17	59	734.751
11	2	87	5	2	2	2	715.333	282.052	606	77.3333	25.5	6.5	32	473.174
11	2	87	6	3	2	2	772.833	1381.55	508.167	96.1667	107.167	61.3333	168.5	1741.63
11	2	87	7	4	2	2	780.333	1173.67	508.5	120.5	103.333	48	151.333	1445.54
11	2	87	8	5	2	2	599.167	390.678	486.333	70.3333	37	5.5	42.5	629.178
11	2	87	9	6	2	2	722.833	949.253	476.333	116.167	114.333	16	130.333	1328.82
11	2	87	10	7	2	2
11	2	87	11	1			557.667	1122.08	373.333	97.3333	53.3333	33.6667	87	1592.81
11	2	87	12	2	1	1	798.333	737.202	468.5	196.5	131.333	2	133.333	1338.37
11	2	87	13	3	1	1	758.167	354.516	529	190.167	35.5	3.5	39	731.447
11	2	87	14	4	1	1
11	2	87	15	5	1	1	698.167	371.901	572.167	83.6667	36.1667	6.16667	42.3333	565.06
11	2	87	16	6	1	1	755.833	221.495	609.333	123.5	17.3333	5.66667	23	500.902
11	2	87	17	7	1	1	754	488.424	498.167	200	55	0.833333	55.8333	938.207
11	2	87	18	1	1	1	834.833	840.873	611.333	117.5	76	30	106	1141.42
11	2	87	19	2	1	1	885.667	900.08	607.167	117	138.333	23.1667	161.5	1340.97
11	2	87	20	3	1	1	981.5	560.612	746.833	154	57.3333	23.3333	80.6667	871.519
11	2	87	21	4	1	1
12	1	18	1	5	1	1
12	1	18	2	6	1	1
12	1	18	3	7	1	1	806.833	490.86	632.167	108.333	43	23.3333	66.3333	793.214
12	1	18	4	1	1	1	817	482.554	626.333	105.333	81.6667	3.66667	85.3333	782.389
12	1	18	5	2	1	1	709.167	221.511	594.667	80.8333	33.6667	0	33.6667	435.596
12	1	18	6	3	1	1
12	1	18	7	4	1	1
12	1	18	8	5	1	1	739.167	349.72	565.667	107.667	65.5	0.333333	65.8333	692.875
12	1	18	9	6	1	1	570.333	525.177	365	135.667	68.8333	0.833333	69.6667	1063.99
12	1	18	10	7	1	1	551.667	803.413	361.667	107.833	58.1667	24	82.1667	1219.22
12	1	18	11	1			503.833	904.065	309	114.5	57.5	22.8333	80.3333	1386.66
12	1	18	12	2	2	2	816.667	621.212	502.833	192	121	0.833333	121.833	1165.79
12	1	18	13	3	2	2	672.167	293.293	496.333	142.167	32.8333	0.833333	33.6667	621.271
12	1	18	14	4	2	2	624.5	640.508	415.667	131	66.6667	11.1667	77.8333	1022.24
12	1	18	15	5	2	2	876.833	516.945	585.5	210.5	71.1667	9.66667	80.8333	937.001
12	1	18	16	6	2	2
12	1	18	17	7	2	2	540.667	336.629	360.333	156	22.6667	1.66667	24.3333	596.858
12	1	18	18	1	2	2	554	422.776	415.333	85	53.6667	0	53.6667	582.029
12	1	18	19	2	2	2	708.333	273.789	577	84	47.1667	0.166667	47.3333	518.197
12	1	18	20	3	2	2	740.333	688.656	507	116.667	101.833	14.8333	116.667	947.872
12	1	18	21	4	2	2
12	2	94	1	5	2	2
12	2	94	2	6	2	2
12	2	94	3	7	2	2	796.833	501.786	609.167	118	46.5	23.1667	69.6667	766.75
12	2	94	4	1	2	2	748.833	520.95	570.833	93.8333	80.1667	4	84.1667	755.448
12	2	94	5	2	2	2	588.833	256.246	478	79.8333	30.8333	0.166667	31	451.008
12	2	94	6	3	2	2
12	2	94	7	4	2	2
12	2	94	8	5	2	2	739.333	367.964	570.667	98.6667	70	0	70	680.428
12	2	94	9	6	2	2	565.333	554.177	363.5	128.167	72.3333	1.33333	73.6667	1026.28
12	2	94	10	7	2	2
12	2	94	11	1
12	2	94	12	2	1	1	818.833	658.193	488.5	199.5	130.167	0.666667	130.833	1194.36
12	2	94	13	3	1	1	603.833	314.527	440.333	131.333	31.1667	1	32.1667	571.21
12	2	94	14	4	1	1	698.667	544.932	490.333	136.333	63.1667	8.83333	72	1021.42
12	2	94	15	5	1	1	876.833	497.535	590.333	208.5	67.6667	10.3333	78	954.781
12	2	94	16	6	1	1
12	2	94	17	7	1	1	746.167	252.336	551.667	170.833	22.5	1.16667	23.6667	545.016
12	2	94	18	1	1	1	791	298.598	638.5	96.5	56	0	56	547.035
12	2	94	19	2	1	1	708.833	271.981	579.833	82.1667	46.6667	0.166667	46.8333	509.371
12	2	94	20	3	1	1	743.833	677.915	516.167	111.333	101.5	14.8333	116.333	903.081
12	2	94	21	4	1	1
13	1	69	1	4	1	1	844.5	852.952	573.167	142	103	26.3333	129.333	1247.94
13	1	69	2	5	1	1	879.167	517.233	607.5	196.833	66.1667	8.66667	74.8333	951.597
13	1	69	3	6	1	1	1032	200.71	840.5	166.333	21.6667	3.5	25.1667	395.103
13	1	69	4	7	1	1	965.833	421.17	736.167	152	74.8333	2.83333	77.6667	663.686
13	1	69	5	1	1	1	809.167	468.241	619	124.5	50.3333	15.3333	65.6667	715.736
13	1	69	6	2	1	1	909.833	839.531	621.333	177.5	68.6667	42.3333	111	1256.95
13	1	69	7	3	1	1	927.833	687.024	729.5	110.833	49.5	38	87.5	914.311
13	1	69	8	4	1	1	777.333	575.115	506.5	198	64.6667	8.16667	72.8333	1008.59
13	1	69	9	5	1	1	774.667	617.819	525.333	171.833	56.5	21	77.5	1008.82
13	1	69	10	6	1	1	1001.17	383.661	683.667	265.667	46.3333	5.5	51.8333	787.061
13	1	69	11	7			955.5	243.509	748.833	180.333	19	7.33333	26.3333	454.809
13	1	69	12	1	2	2	757.167	700.329	521	150	58.5	27.6667	86.1667	1071.27
13	1	69	13	2	2	2	777.167	1026.83	472.667	183.5	74	47	121	1582.88
13	1	69	14	3	2	2	797.167	502.769	563.167	167.5	54.1667	12.3333	66.5	973.135
13	1	69	15	4	2	2	573	623.101	316.833	182.5	73.6667	0	73.6667	1288.43
13	1	69	16	5	2	2	602.833	334.547	482.5	83.8333	35	1.5	36.5	555.496
13	1	69	17	6	2	2	766.333	353.499	633.333	81	48.8333	3.16667	52	558.211
13	1	69	18	7	2	2	495.833	689.165	341.167	86.5	65	3.16667	68.1667	817.383
13	1	69	19	1	2	2	738.5	809.533	497.333	139.667	81.3333	20.1667	101.5	1287.12
13	1	69	20	2	2	2	732.333	602.694	533.167	126	53.6667	19.5	73.1667	830.259
13	1	69	21	3	2	2	809.167	518.443	610.5	141.333	39	18.1667	57.1667	888.799
13	2	7	1	4	2	2	842.667	859.537	572.667	143	101	26	127	1240.69
13	2	7	2	5	2	2	879.167	509.969	628.833	177	62.6667	10.6667	73.3333	934.398
13	2	7	3	6	2	2	1033.33	184.757	865.333	144.167	19.3333	4.5	23.8333	367.662
13	2	7	4	7	2	2	968.833	372.34	798.167	96.6667	70.1667	3.83333	74	586.228
13	2	7	5	1	2	2	868	441.589	676.5	126.333	49.6667	15.5	65.1667	700.527
13	2	7	6	2	2	2	909.833	851.698	631.167	169.5	67.3333	41.8333	109.167	1244.56
13	2	7	7	3	2	2	927.833	688.708	730.5	111	46.8333	39.5	86.3333	933.101
13	2	7	8	4	2	2	759	577.408	499.167	188.333	61.1667	10.3333	71.5	989.507
13	2	7	9	5	2	2	841.5	575.912	603	162	51.8333	24.6667	76.5	929.608
13	2	7	10	6	2	2	1002.17	362.201	717.167	235.833	41.3333	7.83333	49.1667	750.643
13	2	7	11	7			956.667	213.978	796	136.5	12.3333	11.8333	24.1667	426.303
13	2	7	12	1	1	1	699	737.263	483.5	132.5	57.6667	25.3333	83	1029.83
13	2	7	13	2	1	1	772.833	1021.08	452	196.5	85.5	38.8333	124.333	1604.41
13	2	7	14	3	1	1	797	529.595	549.5	178	57.5	12	69.5	1044.58
13	2	7	15	4	1	1	572.333	587.345	327.333	175.667	69.3333	0	69.3333	1217.28
13	2	7	16	5	1	1	579	356.477	445.667	94.3333	38.1667	0.833333	39	640.034
13	2	7	17	6	1	1	745.5	368.845	604.667	89.3333	48.3333	3.16667	51.5	579.059
13	2	7	18	7	1	1	707.333	512.965	530.167	106.5	68.6667	2	70.6667	836.935
13	2	7	19	1	1	1	739.333	814.723	492.667	142.833	85.3333	18.5	103.833	1332.57
13	2	7	20	2	1	1	822.5	549.371	607.167	140	55.5	19.8333	75.3333	850.515
13	2	7	21	3	1	1	807.167	529.179	584.333	166.333	38.8333	17.5	56.3333	921.215
14	1	83	1	4	1	1	836	1115.34	531.333	146	117.333	41.3333	158.667	1752.8
14	1	83	2	5	1	1	855.667	939.916	536.5	197.667	83.5	38	121.5	1733.02
14	1	83	3	6	1	1	585.5	593.418	413.5	113.5	47.6667	10.8333	58.5	1094.84
14	1	83	4	7	1	1	598.833	469.044	471.333	69.8333	53.6667	4	57.6667	735.361
14	1	83	5	1	1	1	551	556.094	424.833	68	52	6.16667	58.1667	719.587
14	1	83	6	2	1	1
14	1	83	7	3	1	1	752.333	642.553	560.167	99.6667	79.3333	13.1667	92.5	992.091
14	1	83	8	4	1	1
14	1	83	9	5	1	1
14	1	83	10	6	1	1
14	1	83	11	7
14	1	83	12	1	2	2
14	1	83	13	2	2	2
14	1	83	14	3	2	2
14	1	83	15	4	2	2	576.333	731.597	294.167	208.5	73	0.666667	73.6667	1495.22
14	1	83	16	5	2	2	653.167	509.071	430.833	169.5	42	10.8333	52.8333	824.552
14	1	83	17	6	2	2	917.667	504.203	647	176.667	92	2	94	947.416
14	1	83	18	7	2	2	710.833	548.373	490.667	144.833	68.3333	7	75.3333	868.788
14	1	83	19	1	2	2
14	1	83	20	2	2	2
14	1	83	21	3	2	2
14	2	19	1	4	2	2	836.667	1130.97	540.333	136	118.5	41.8333	160.333	1808.19
14	2	19	2	5	2	2	853.167	938.66	525.333	206.167	82.8333	38.8333	121.667	1753.58
14	2	19	3	6	2	2	575.667	603.351	402.333	113.167	49.5	10.6667	60.1667	1126.63
14	2	19	4	7	2	2	674.167	414.093	539.833	77.3333	53.5	3.5	57	736.438
14	2	19	5	1	2	2	599.833	525.444	470.333	69.5	52.6667	7.33333	60	750.957
14	2	19	6	2	2	2	502.333	518.178	386.167	65.5	43.3333	7.33333	50.6667	763.291
14	2	19	7	3	2	2	727.833	681.122	537.833	96.3333	79.6667	14	93.6667	1077.48
14	2	19	8	4	2	2
14	2	19	9	5	2	2
14	2	19	10	6	2	2
14	2	19	11	7
14	2	19	12	1	1	1
14	2	19	13	2	1	1
14	2	19	14	3	1	1
14	2	19	15	4	1	1	643.333	648.085	366.167	200.667	76.1667	0.333333	76.5	1301.95
14	2	19	16	5	1	1	653.167	489.064	427.667	172.833	45	7.66667	52.6667	808.867
14	2	19	17	6	1	1	916.167	472.151	656.333	169.667	89.3333	0.833333	90.1667	902.897
14	2	19	18	7	1	1	710.833	537.466	484.667	151.667	69.3333	5.16667	74.5	831.052
14	2	19	19	1	1	1
14	2	19	20	2	1	1
14	2	19	21	3	1	1
15	1	86	1	2	1	1	764.167	350.369	455.333	276.167	32.5	0.166667	32.6667	838.961
15	1	86	2	3	1	1	883.667	529.025	534.167	284.667	50.5	14.3333	64.8333	1043.73
15	1	86	3	4	1	1	831.667	270.966	584	217.833	29.8333	0	29.8333	727.621
15	1	86	4	5	1	1	936.667	666.275	534.333	314.333	68	20	88	1338.95
15	1	86	5	6	1	1	727.167	433.708	421.333	267.667	38	0.166667	38.1667	984.935
15	1	86	6	7	1	1	724.167	349.998	458.667	233.833	31.5	0.166667	31.6667	951.178
15	1	86	7	1	1	1	878.167	923.352	355.667	410.167	84	28.3333	112.333	1823.12
15	1	86	8	2	1	1	869.833	384.943	527.167	298.333	44.1667	0.166667	44.3333	850.054
15	1	86	9	3	1	1	1025.17	432.532	618.167	339	67.8333	0.166667	68	996.785
15	1	86	10	4	1	1	937.833	355.857	566	331	40.8333	0	40.8333	969.715
15	1	86	11	5			765	534.156	539.5	174.333	29	22.1667	51.1667	1006.75
15	1	86	12	6	2	2	760.333	324.579	455	281.667	23.6667	0	23.6667	938.633
15	1	86	13	7	2	2
15	1	86	14	1	2	2	764.333	292.985	497.333	242.833	23.5	0.666667	24.1667	764.627
15	1	86	15	2	2	2	740.5	319.685	502	203.167	35.1667	0.166667	35.3333	673.208
15	1	86	16	3	2	2	945	265.002	644	271.667	29.3333	0	29.3333	750.154
15	1	86	17	4	2	2	952.667	393.524	549	358.167	45	0.5	45.5	1006.5
15	1	86	18	5	2	2
15	1	86	19	6	2	2
15	1	86	20	7	2	2
15	1	86	21	1	2	2
15	2	27	1	2	2	2	764.167	306.168	475.167	259.5	29.5	0	29.5	833.36
15	2	27	2	3	2	2	883.5	517.454	551.167	267.667	48.3333	16.3333	64.6667	1062.81
15	2	27	3	4	2	2	687.333	342.633	414.167	246.667	26.5	0	26.5	750.468
15	2	27	4	5	2	2	937	629.226	512.833	343.167	61.6667	19.3333	81	1339.65
15	2	27	5	6	2	2	731	386.937	449.333	245	36	0.666667	36.6667	957.906
15	2	27	6	7	2	2	721.5	405.741	438.167	244.333	38.8333	0.166667	39	881.541
15	2	27	7	1	2	2	898.333	971.469	328.5	450.167	91.8333	27.8333	119.667	1810.25
15	2	27	8	2	2	2	956.833	349.251	584.833	329.5	42.3333	0.166667	42.5	870.909
15	2	27	9	3	2	2	965.833	430.512	563.833	337	64.5	0.5	65	1006.44
15	2	27	10	4	2	2	930.333	341.645	553.5	341.5	35.1667	0.166667	35.3333	991.897
15	2	27	11	5			764.833	565.049	537.167	176.5	28.5	22.6667	51.1667	1046.31
15	2	27	12	6	1	1	674.5	379.782	365.5	284.167	24.8333	0	24.8333	1057.62
15	2	27	13	7	1	1
15	2	27	14	1	1	1	740.167	311.012	474.333	240	25.3333	0.5	25.8333	781.222
15	2	27	15	2	1	1	689	366.459	449.667	201.833	37.5	0	37.5	696.93
15	2	27	16	3	1	1	946.667	282.541	648.5	267.5	30	0.666667	30.6667	764.036
15	2	27	17	4	1	1	952.333	402.406	550	355.667	46.1667	0.5	46.6667	1024.93
15	2	27	18	5	1	1
15	2	27	19	6	1	1
15	2	27	20	7	1	1
15	2	27	21	1	1	1
16	1	22	1	2	1	2	787.667	343.056	621.333	107.833	58.3333	0.166667	58.5	551.76
16	1	22	2	3	1	2	796.167	418.542	596.167	123.333	76.6667	0	76.6667	566.256
16	1	22	3	4	1	2	975.5	227.808	757	185.5	32.5	0.5	33	517.396
16	1	22	4	5	1	2	765.333	184.927	603	149	13.3333	0	13.3333	446.507
16	1	22	5	6	1	2	847	224.852	689.5	124.167	33.3333	0	33.3333	508.489
16	1	22	6	7	1	2	559	286.755	407.167	130.5	21	0.333333	21.3333	507.005
16	1	22	7	1	1	2	853.667	148.687	701	142	10.6667	0	10.6667	320.683
16	1	22	8	2	1	2
16	1	22	9	3	1	2	535.833	142.345	456.167	70.8333	8.5	0.333333	8.83333	225.857
16	1	22	10	4	1	2	685	176.419	537.5	134.667	12.8333	0	12.8333	332.043
16	1	22	11	5			915.833	202.264	707.333	187.5	21	0	21	461.629
16	1	22	12	6	2	1	774	678.906	525.333	115.667	133	0	133	984.428
16	1	22	13	7	2	1	757.5	1039.05	415.5	144.167	197.833	0	197.833	1377.36
16	1	22	14	1	2	1	896	341.426	685.333	162	41.3333	7.33333	48.6667	548.629
16	1	22	15	2	2	1	767.5	409.59	587.833	113.667	66	0	66	514.641
16	1	22	16	3	2	1	841.667	316.202	656.833	119.5	65.3333	0	65.3333	572.486
16	1	22	17	4	2	1	797.667	309.134	555.667	209.833	32.1667	0	32.1667	597.398
16	1	22	18	5	2	1	869.333	473.68	575.5	217.167	76.6667	0	76.6667	837.696
16	1	22	19	6	2	1	484	160.027	384.667	94.1667	5.16667	0	5.16667	451.99
16	1	22	20	7	2	1	745.167	313.103	483.5	235.667	26	0	26	741.376
16	1	22	21	1	2	1	957.667	268.087	673	254	30.5	0	30.5	545.279
16	2	60	1	2	2	1	671.667	388.909	512.667	99	60	0	60	522.642
16	2	60	2	3	2	1	847.333	368.504	642	131.667	73.6667	0	73.6667	532.008
16	2	60	3	4	2	1	916.833	261.042	701.333	180	32.1667	3.33333	35.5	534.869
16	2	60	4	5	2	1	755.5	214.997	584.5	152.167	18.6667	0.166667	18.8333	462.735
16	2	60	5	6	2	1	838.5	264.092	655.5	148.167	34.8333	0	34.8333	524.707
16	2	60	6	7	2	1	557.833	282.724	408.333	128.667	20.6667	0.166667	20.8333	484.834
16	2	60	7	1	2	1	785.333	179.375	626.833	143	15.5	0	15.5	335.104
16	2	60	8	2	2	1
16	2	60	9	3	2	1
16	2	60	10	4	2	1	650.333	168.887	508	132.5	9.66667	0.166667	9.83333	330.311
16	2	60	11	5			866.833	214.481	651.667	196.333	18.8333	0	18.8333	491.549
16	2	60	12	6	1	2	707	702.859	449.333	127.5	130	0.166667	130.167	1142.6
16	2	60	13	7	1	2	885.333	839.487	537.833	157.333	190	0.166667	190.167	1398.11
16	2	60	14	1	1	2	889.333	237.562	711.167	155.5	14.8333	7.83333	22.6667	498.527
16	2	60	15	2	1	2	690	413.554	517	112.167	60.8333	0	60.8333	521.408
16	2	60	16	3	1	2	838.333	339.378	658	114.167	66.1667	0	66.1667	574.49
16	2	60	17	4	1	2	954.333	249.945	707.833	214.333	32	0.166667	32.1667	581.828
16	2	60	18	5	1	2	867.167	480	559.167	231.167	76.8333	0	76.8333	908.948
16	2	60	19	6	1	2
16	2	60	20	7	1	2	743.667	344.806	475.667	233.667	34.1667	0.166667	34.3333	797.167
16	2	60	21	1	1	2	904.667	290.834	586.833	294.5	23	0.166667	23.1667	602.737
17	1	23	1	2	1	1	672.833	1078.97	446.167	125.833	57.1667	43.6667	100.833	1405.21
17	1	23	2	3	1	1	808	797.724	562.5	124.667	109.833	11	120.833	1184.52
17	1	23	3	4	1	1	513.833	584.993	353.5	99.3333	55.3333	5.66667	61	993.982
17	1	23	4	5	1	1
17	1	23	5	6	1	1
17	1	23	6	7	1	1
17	1	23	7	1	1	1
17	1	23	8	2	1	1
17	1	23	9	3	1	1	580.167	1000.87	297.833	164.333	107.333	10.6667	118	1760.19
17	1	23	10	4	1	1
17	1	23	11	5
17	1	23	12	6	2	2
17	1	23	13	7	2	2
17	1	23	14	1	2	2
17	1	23	15	2	2	2
17	1	23	16	3	2	2
17	1	23	17	4	2	2
17	1	23	18	5	2	2
17	1	23	19	6	2	2
17	1	23	20	7	2	2
17	1	23	21	1	2	2
17	2	45	1	2	2	2	679.667	1065.1	451	129.333	56	43.3333	99.3333	1410.26
17	2	45	2	3	2	2	727.667	857.652	487.333	120.333	112.667	7.33333	120	1183.36
17	2	45	3	4	2	2	513	575.051	363.167	89	55.6667	5.16667	60.8333	1006.05
17	2	45	4	5	2	2
17	2	45	5	6	2	2
17	2	45	6	7	2	2
17	2	45	7	1	2	2
17	2	45	8	2	2	2
17	2	45	9	3	2	2	582	1033.13	296	165.667	110	10.3333	120.333	1774.33
17	2	45	10	4	2	2
17	2	45	11	5
17	2	45	12	6	1	1
17	2	45	13	7	1	1
17	2	45	14	1	1	1
17	2	45	15	2	1	1
17	2	45	16	3	1	1
17	2	45	17	4	1	1
17	2	45	18	5	1	1
17	2	45	19	6	1	1
17	2	45	20	7	1	1
17	2	45	21	1	1	1
18	1	46	1	4	1	1
18	1	46	2	5	1	1	528.333	418.9	378	109.833	38.6667	1.83333	40.5	894.574
18	1	46	3	6	1	1
18	1	46	4	7	1	1
18	1	46	5	1	1	1	531.5	291.746	424.167	77.3333	29.8333	0.166667	30	669.07
18	1	46	6	2	1	1	514.667	578.936	394.167	58.6667	57.6667	4.16667	61.8333	1006.8
18	1	46	7	3	1	1	538	156.541	484.333	38.6667	15	0	15	277.887
18	1	46	8	4	1	1
18	1	46	9	5	1	1	586.167	465.801	418.667	114.167	51.5	1.83333	53.3333	924.529
18	1	46	10	6	1	1
18	1	46	11	7
18	1	46	12	1	2	2
18	1	46	13	2	2	2
18	1	46	14	3	2	2
18	1	46	15	4	2	2	558	639.83	298.5	182.5	77	0	77	1611.39
18	1	46	16	5	2	2
18	1	46	17	6	2	2
18	1	46	18	7	2	2
18	1	46	19	1	2	2
18	1	46	20	2	2	2
18	1	46	21	3	2	2
18	2	2	1	4	2	2
18	2	2	2	5	2	2	530	404.104	380.333	110.833	37.3333	1.5	38.8333	786.912
18	2	2	3	6	2	2
18	2	2	4	7	2	2
18	2	2	5	1	2	2	509.5	298.259	398	82	29.5	0	29.5	635.559
18	2	2	6	2	2	2
18	2	2	7	3	2	2	541.167	145.933	487.5	39.3333	14.3333	0	14.3333	248.358
18	2	2	8	4	2	2
18	2	2	9	5	2	2	494.833	539.392	328.667	112.5	52.3333	1.33333	53.6667	1112.86
18	2	2	10	6	2	2
18	2	2	11	7
18	2	2	12	1	1	1
18	2	2	13	2	1	1
18	2	2	14	3	1	1
18	2	2	15	4	1	1	559.5	587.68	292.667	211.5	55.3333	0	55.3333	1423.18
18	2	2	16	5	1	1
18	2	2	17	6	1	1
18	2	2	18	7	1	1	500	407.228	331.5	125.5	43	0	43	797.124
18	2	2	19	1	1	1
18	2	2	20	2	1	1
18	2	2	21	3	1	1
19	1	102	1	5	1	1	486.833	578.541	314	131.167	29.6667	12	41.6667	872.293
19	1	102	2	6	1	1	888.5	496.728	635.833	155.333	95.3333	2	97.3333	805.416
19	1	102	3	7	1	1	626.167	1104.16	327.833	145.833	146	6.5	152.5	1484.26
19	1	102	4	1	1	1	664.5	555.84	469.167	128.667	62.5	4.16667	66.6667	902.59
19	1	102	5	2	1	1	499.833	412.397	343.5	123.833	30.5	2	32.5	570.754
19	1	102	6	3	1	1
19	1	102	7	4	1	1	501.5	437.858	373.5	89.3333	34	4.66667	38.6667	588.454
19	1	102	8	5	1	1	554.333	603.359	385.333	109.667	55	4.33333	59.3333	963.883
19	1	102	9	6	1	1	813.833	873.454	494.333	175.167	135.667	8.66667	144.333	1311.07
19	1	102	10	7	1	1	551.333	433.206	383.5	131.667	32	4.16667	36.1667	709.513
19	1	102	11	1
19	1	102	12	2	2	2	898.667	945.719	468.667	256.333	168.667	5	173.667	1680.89
19	1	102	13	3	2	2	481.5	614.663	248.667	186.667	43.6667	2.5	46.1667	1319.17
19	1	102	14	4	2	2
19	1	102	15	5	2	2
19	1	102	16	6	2	2
19	1	102	17	7	2	2	656	743.486	418.5	141.333	87	9.16667	96.1667	1162.27
19	1	102	18	1	2	2	521.333	974.371	302	106.833	110.5	2	112.5	1630.19
19	1	102	19	2	2	2	652.167	1173.74	322.5	168.667	158.667	2.33333	161	1616.32
19	1	102	20	3	2	2	687	599.658	451.667	162.833	67.1667	5.33333	72.5	1043.85
19	1	102	21	4	2	2	714.833	1385.63	284.667	188.5	239.667	2	241.667	2293.01
19	2	32	1	5	2	2	581.333	482.155	410.5	129.5	27.6667	13.6667	41.3333	829.841
19	2	32	2	6	2	2	680	696.503	431.333	151.5	95	2.16667	97.1667	850.445
19	2	32	3	7	2	2	620	1167.8	323.167	146.333	143.833	6.66667	150.5	1458.61
19	2	32	4	1	2	2	655.833	580.762	465.5	122.667	55.8333	11.8333	67.6667	854.094
19	2	32	5	2	2	2	581.333	379.763	425.5	118.833	33.8333	3.16667	37	586.106
19	2	32	6	3	2	2
19	2	32	7	4	2	2
19	2	32	8	5	2	2
19	2	32	9	6	2	2	755.667	886.989	438.333	178.667	134.167	4.5	138.667	1314.66
19	2	32	10	7	2	2
19	2	32	11	1
19	2	32	12	2	1	1	901.667	934.137	469	252.167	178.667	1.83333	180.5	1657.39
19	2	32	13	3	1	1
19	2	32	14	4	1	1
19	2	32	15	5	1	1
19	2	32	16	6	1	1
19	2	32	17	7	1	1	567	880.57	346.333	116.167	101.333	3.16667	104.5	1178.36
19	2	32	18	1	1	1
19	2	32	19	2	1	1	652.5	1079.4	327.833	176.667	146.5	1.5	148	1709.37
19	2	32	20	3	1	1	748.667	521.508	519.167	157.667	66.8333	5	71.8333	945.2
19	2	32	21	4	1	1	714.833	1296.4	279.667	209	225	1.16667	226.167	2210.74
20	1	99	1	4	1	2	757.333	680.914	523.667	139.167	78	16.5	94.5	1127.74
20	1	99	2	5	1	2	518.5	940.357	344	101.333	51	22.1667	73.1667	1424.62
20	1	99	3	6	1	2	507.167	271.246	363.5	124	19.5	0.166667	19.6667	592.593
20	1	99	4	7	1	2	505	240.01	398	87	20	0	20	513.567
20	1	99	5	1	1	2	623.333	175.72	525.167	78.6667	19.3333	0.166667	19.5	341.726
20	1	99	6	2	1	2	533.5	338.217	416.5	84.5	30.3333	2.16667	32.5	695.504
20	1	99	7	3	1	2	580.333	440.69	420.333	119.167	36.5	4.33333	40.8333	866.362
20	1	99	8	4	1	2	557.833	227.683	452.333	83.8333	21.5	0.166667	21.6667	507.536
20	1	99	9	5	1	2	484.167	875.449	244.333	163	68	8.83333	76.8333	1618.5
20	1	99	10	6	1	2
20	1	99	11	7
20	1	99	12	1	2	1
20	1	99	13	2	2	1
20	1	99	14	3	2	1
20	1	99	15	4	2	1
20	1	99	16	5	2	1
20	1	99	17	6	2	1
20	1	99	18	7	2	1
20	1	99	19	1	2	1
20	1	99	20	2	2	1
20	1	99	21	3	2	1
20	2	29	1	4	2	1	757.333	642.26	524.667	140.5	78.3333	13.8333	92.1667	1119.55
20	2	29	2	5	2	1	520.5	916.574	350.833	99.3333	48	22.3333	70.3333	1414.23
20	2	29	3	6	2	1	513.667	249.691	383.167	112.833	17.5	0.166667	17.6667	599.143
20	2	29	4	7	2	1	482.333	234.527	372.5	92.3333	17.5	0	17.5	527.842
20	2	29	5	1	2	1	495	190.697	413.167	66.3333	15.1667	0.333333	15.5	329.813
20	2	29	6	2	2	1	533.667	322.437	414.333	87.3333	30.1667	1.83333	32	613.915
20	2	29	7	3	2	1	580.5	532.09	420.167	86.5	69.8333	4	73.8333	925.623
20	2	29	8	4	2	1	552.833	237.777	436.167	94.6667	21.8333	0.166667	22	546.167
20	2	29	9	5	2	1	484.667	856.333	243.833	165.333	68.8333	6.66667	75.5	1635.84
20	2	29	10	6	2	1
20	2	29	11	7
20	2	29	12	1	1	2
20	2	29	13	2	1	2
20	2	29	14	3	1	2
20	2	29	15	4	1	2
20	2	29	16	5	1	2
20	2	29	17	6	1	2
20	2	29	18	7	1	2
20	2	29	19	1	1	2
20	2	29	20	2	1	2
20	2	29	21	3	1	2
21	1	10	1	5	1	1	491.667	756.037	339.5	77.1667	64.5	10.5	75	862.582
21	1	10	2	6	1	1	758.667	324.703	586	133.333	38.6667	0.666667	39.3333	580.827
21	1	10	3	7	1	1	752.333	369.675	626.5	72.3333	52.6667	0.833333	53.5	545.407
21	1	10	4	1	1	1	724.5	449.638	577.5	78	67.5	1.5	69	669.094
21	1	10	5	2	1	1	729.667	321.81	610.667	70.1667	47.8333	1	48.8333	557.935
21	1	10	6	3	1	1	737.833	553.884	566	98.3333	65	8.5	73.5	759.245
21	1	10	7	4	1	1	925.833	464.604	708.167	139.833	68.3333	9.5	77.8333	813.966
21	1	10	8	5	1	1	814	674.259	638.167	97.3333	52	26.5	78.5	890.824
21	1	10	9	6	1	1	531.833	662.097	397.667	60.6667	73.3333	0.166667	73.5	871.16
21	1	10	10	7	1	1	695	481.755	493.833	144.5	56.1667	0.5	56.6667	804.665
21	1	10	11	1			671	381.496	524.5	101.833	44.1667	0.5	44.6667	657
21	1	10	12	2	2	2	766.667	1394.97	296.833	212.833	245.333	11.6667	257	2228.7
21	1	10	13	3	2	2	692.5	646.12	479.667	120.667	88.1667	4	92.1667	1142.2
21	1	10	14	4	2	2	808.833	903.82	497	164	131.5	16.3333	147.833	1470.15
21	1	10	15	5	2	2	810.667	859.632	545.5	133.833	111.5	19.8333	131.333	1413.59
21	1	10	16	6	2	2	501.667	677.348	315.5	119.667	64.1667	2.33333	66.5	941.543
21	1	10	17	7	2	2
21	1	10	18	1	2	2	728.5	879.186	472.833	129	117.167	9.5	126.667	1214.3
21	1	10	19	2	2	2	758.333	944.561	483.667	133.167	121	20.5	141.5	1288.05
21	1	10	20	3	2	2	687.833	616.363	493.167	95.1667	96.1667	3.33333	99.5	954.698
21	1	10	21	4	2	2
21	2	128	1	5	2	2
21	2	128	2	6	2	2	642.667	349.69	492.333	112.5	37.1667	0.666667	37.8333	570.415
21	2	128	3	7	2	2	603	424.541	489	65	48.5	0.5	49	526.142
21	2	128	4	1	2	2	692.833	447.981	553.833	72.3333	65.6667	1	66.6667	647.664
21	2	128	5	2	2	2	619.167	336.727	509	68	41.3333	0.833333	42.1667	529.746
21	2	128	6	3	2	2	881.167	452.375	711.5	98.3333	64.5	6.83333	71.3333	746.112
21	2	128	7	4	2	2	744	545.417	549.667	119.5	65	9.83333	74.8333	773.618
21	2	128	8	5	2	2	824.167	650.237	655.167	91.5	52.8333	24.6667	77.5	879.743
21	2	128	9	6	2	2
21	2	128	10	7	2	2	669.667	464.984	480.5	135.5	53.1667	0.5	53.6667	801.205
21	2	128	11	1			748.667	362.211	589	112	47.5	0.166667	47.6667	682.831
21	2	128	12	2	1	1	767.5	1197.84	307	239.333	220.333	0.833333	221.167	2248.03
21	2	128	13	3	1	1	638.167	693.596	431.667	113.333	88.1667	5	93.1667	1053.45
21	2	128	14	4	1	1	922.5	797.804	600.667	169.833	138.5	13.5	152	1469.58
21	2	128	15	5	1	1	858.667	819.954	578	143	120.167	17.5	137.667	1354.94
21	2	128	16	6	1	1	780.5	461.136	579.333	133.833	64.8333	2.5	67.3333	778.95
21	2	128	17	7	1	1	538.5	360.436	429.167	67.8333	41.3333	0.166667	41.5	512.654
21	2	128	18	1	1	1	935.167	624.268	660	163.667	105	6.5	111.5	1169.68
21	2	128	19	2	1	1	891.667	794.259	591.167	157.667	125	17.8333	142.833	1293.53
21	2	128	20	3	1	1	835.333	540.822	614.5	119.333	98.5	3	101.5	874.714
21	2	128	21	4	1	1
22	1	57	1	2	1	1
22	1	57	2	3	1	1	940.5	712.871	520.167	280.5	135.833	4	139.833	1358.86
22	1	57	3	4	1	1	772.667	423.144	475.5	245.667	51.1667	0.333333	51.5	873.582
22	1	57	4	5	1	1	937.5	948.698	473.333	240.333	222.167	1.66667	223.833	1645.25
22	1	57	5	6	1	1	764	1011.99	397.167	201.833	165	0	165	1604.79
22	1	57	6	7	1	1	762.833	797.578	424.667	201.5	136.5	0.166667	136.667	1384.69
22	1	57	7	1	1	1
22	1	57	8	2	1	1	893.667	458.808	580.5	231.5	80.1667	1.5	81.6667	1012.5
22	1	57	9	3	1	1
22	1	57	10	4	1	1	687.667	852.839	407.833	136.5	142.5	0.833333	143.333	1261.36
22	1	57	11	5			865.167	724.666	496.333	236.333	131.833	0.666667	132.5	1380.84
22	1	57	12	6	2	2
22	1	57	13	7	2	2	809.333	360.058	591.667	169.667	44.8333	3.16667	48	802.863
22	1	57	14	1	2	2	915.333	633.78	602.833	196.833	109.5	6.16667	115.667	1178.82
22	1	57	15	2	2	2	916.333	313.666	663.667	210.333	42.1667	0.166667	42.3333	710.221
22	1	57	16	3	2	2	833	529.694	537.333	213.833	78.3333	3.5	81.8333	1024.74
22	1	57	17	4	2	2	924.333	561.925	655.5	155.167	109.333	4.33333	113.667	1014.71
22	1	57	18	5	2	2	954.5	395.493	675	210.167	69.1667	0.166667	69.3333	812.005
22	1	57	19	6	2	2	669.167	1210.53	374.5	174.333	84.6667	35.6667	120.333	1524.6
22	1	57	20	7	2	2	812	633.729	567.667	139	93.6667	11.6667	105.333	1112.3
22	1	57	21	1	2	2	864.333	889.472	482.667	188.833	190	2.66667	192.667	1539.92
22	2	44	1	2	2	2
22	2	44	2	3	2	2	940.5	717.329	524.833	267.5	146.667	1.5	148.167	1354.91
22	2	44	3	4	2	2	834.5	394.364	535	242.167	57.1667	0.166667	57.3333	859.765
22	2	44	4	5	2	2	935.833	917.647	469.833	251.167	214.5	0.333333	214.833	1619.96
22	2	44	5	6	2	2	765	1027.96	407	189.667	168	0.333333	168.333	1639.1
22	2	44	6	7	2	2	747.833	837.79	405.333	201.167	141	0.333333	141.333	1449.55
22	2	44	7	1	2	2
22	2	44	8	2	2	2	828.167	589.612	523	196.5	107.833	0.833333	108.667	1033.19
22	2	44	9	3	2	2
22	2	44	10	4	2	2	690.167	849.15	407.333	138.833	141.833	2.16667	144	1246.92
22	2	44	11	5			831.5	715.266	470.333	230.667	129.667	0.833333	130.5	1403.43
22	2	44	12	6	1	1
22	2	44	13	7	1	1	779.5	337.697	568.167	166.833	42.5	2	44.5	788.922
22	2	44	14	1	1	1	914.167	591.836	604.833	203.333	99.6667	6.33333	106	1176.86
22	2	44	15	2	1	1	916	285.509	670.833	207.5	37.1667	0.5	37.6667	709.606
22	2	44	16	3	1	1	813.667	500.285	523.667	214.5	72.8333	2.66667	75.5	1008.07
22	2	44	17	4	1	1	857.333	527.328	603.5	158.833	90.6667	4.33333	95	1001.06
22	2	44	18	5	1	1	894.667	378.788	616.5	216.333	61.8333	0	61.8333	831.113
22	2	44	19	6	1	1	676.167	1144.59	385	176.667	79.3333	35.1667	114.5	1672.43
22	2	44	20	7	1	1	812.167	608.962	566.833	149.833	82.6667	12.8333	95.5	1098.51
22	2	44	21	1	1	1	860.667	806.027	483	192	183.333	2.16667	185.5	1530.69
23	1	21	1	4	1	1	540.833	445.496	427.833	78.3333	20.6667	14	34.6667	630.987
23	1	21	2	5	1	1	727.5	406.689	519.5	159.333	42	6.66667	48.6667	742.382
23	1	21	3	6	1	1	910.167	80.1425	784.667	123.5	2	0	2	217.709
23	1	21	4	7	1	1	565.333	178.557	479.833	70.3333	14.8333	0.333333	15.1667	385.042
23	1	21	5	1	1	1	602.667	209.768	487	94.1667	21.3333	0.166667	21.5	370.336
23	1	21	6	2	1	1	731.333	644.088	558.833	111.667	34.1667	26.6667	60.8333	959.598
23	1	21	7	3	1	1	709.667	146.71	587.333	107	15.3333	0	15.3333	329.011
23	1	21	8	4	1	1	490.167	226.788	401.833	69.3333	18	1	19	479.16
23	1	21	9	5	1	1	569.167	549.727	407.167	105.5	46.1667	10.3333	56.5	814.73
23	1	21	10	6	1	1	556.5	127.556	455.167	95.8333	5.33333	0.166667	5.5	342.259
23	1	21	11	7			841.833	98.3211	743.333	91.3333	6.16667	1	7.16667	186.603
23	1	21	12	1	2	2	500.167	208.145	423	63.3333	11.6667	2.16667	13.8333	357.09
23	1	21	13	2	2	2	480	595.925	343.333	94	29.5	13.1667	42.6667	855.999
23	1	21	14	3	2	2	659.167	568.612	480.667	117.833	41.8333	18.8333	60.6667	899.702
23	1	21	15	4	2	2	792.833	487.4	458.333	264	70.5	0	70.5	1037.05
23	1	21	16	5	2	2	708.333	256.375	543.167	135	30	0.166667	30.1667	538.179
23	1	21	17	6	2	2
23	1	21	18	7	2	2	529.167	180.317	457.167	56	15.8333	0.166667	16	313.634
23	1	21	19	1	2	2	697.167	527.948	510.333	123.167	47.1667	16.5	63.6667	797.432
23	1	21	20	2	2	2	587.667	119.687	516	60.1667	11.5	0	11.5	199.601
23	1	21	21	3	2	2
23	2	88	1	4	2	2	517.5	473.401	406.667	76.6667	19.8333	14.3333	34.1667	630.417
23	2	88	2	5	2	2	731.667	392.548	527.667	156.333	41.1667	6.5	47.6667	719.39
23	2	88	3	6	2	2	912.667	82.282	784.167	126.167	2.33333	0	2.33333	227.214
23	2	88	4	7	2	2	514.5	192.371	432.667	66.3333	15.1667	0.333333	15.5	411.304
23	2	88	5	1	2	2	657.167	195.819	540.167	94.8333	22.1667	0	22.1667	336.062
23	2	88	6	2	2	2	731.5	639.582	561.167	108	36	26.3333	62.3333	955.491
23	2	88	7	3	2	2	713	145.475	593.333	104.5	15.1667	0	15.1667	328.968
23	2	88	8	4	2	2
23	2	88	9	5	2	2	546.5	556.201	395.667	99	39.6667	12.1667	51.8333	809.002
23	2	88	10	6	2	2	507.833	135.678	411.5	90.8333	5.5	0	5.5	360.352
23	2	88	11	7			843.667	89.9834	752.167	85	5.66667	0.833333	6.5	191.34
23	2	88	12	1	1	1	496.167	204.601	421.167	60.8333	12.1667	2	14.1667	299.197
23	2	88	13	2	1	1
23	2	88	14	3	1	1	655.333	590.861	473.167	120.833	41.3333	20	61.3333	907.039
23	2	88	15	4	1	1	856	491.035	509	271.833	75.1667	0	75.1667	1131.44
23	2	88	16	5	1	1	710.5	279.184	527.333	152.167	30.8333	0.166667	31	558.273
23	2	88	17	6	1	1
23	2	88	18	7	1	1	596.833	155.839	524.5	57.6667	14.5	0.166667	14.6667	269.265
23	2	88	19	1	1	1	683.833	539.254	498	122.5	48.6667	14.6667	63.3333	807.84
23	2	88	20	2	1	1	573.5	124.711	505.833	56.8333	10.8333	0	10.8333	217.133
23	2	88	21	3	1	1	538	257.247	414.167	108.5	11	4.16667	15.1667	538.959
24	1	52	1	2	1	1	900	550.73	575.167	234	90.8333	0	90.8333	1126.78
24	1	52	2	3	1	1	1076.83	981.636	543.167	344.667	163.167	25.8333	189	1710.25
24	1	52	3	4	1	1	898.667	418.498	483.833	375	39.6667	0.166667	39.8333	1097.13
24	1	52	4	5	1	1	944.833	585.703	521.333	334.5	88	1	89	1299.18
24	1	52	5	6	1	1	976.833	689.149	549	318.5	108.167	1.16667	109.333	1299.71
24	1	52	6	7	1	1	888.833	572.906	515.167	297.5	75.6667	0.5	76.1667	1167.96
24	1	52	7	1	1	1	993.167	476.876	557.333	373	62.5	0.333333	62.8333	1177.66
24	1	52	8	2	1	1	1109.83	643.358	616.833	380.833	107.333	4.83333	112.167	1319.95
24	1	52	9	3	1	1	954.5	450.107	543.167	355.667	55.5	0.166667	55.6667	1215.9
24	1	52	10	4	1	1	875.5	451.685	501.167	318.167	56	0.166667	56.1667	1219.48
24	1	52	11	5			947.167	489.532	516	370.333	60.1667	0.666667	60.8333	1219.11
24	1	52	12	6	2	2	981.833	446.899	592	323.833	65.3333	0.666667	66	988.4
24	1	52	13	7	2	2	1029.5	420.137	588.167	385.833	55.3333	0.166667	55.5	1067.31
24	1	52	14	1	2	2	1094.67	400.265	658.667	383.167	52	0.833333	52.8333	1072.03
24	1	52	15	2	2	2	979.5	839.389	556.5	286.333	118.333	18.3333	136.667	1491.4
24	1	52	16	3	2	2	889.667	594.513	488.167	304.333	96.5	0.666667	97.1667	1321.21
24	1	52	17	4	2	2	1033.17	449.522	610.167	358.5	63.5	1	64.5	1027.95
24	1	52	18	5	2	2	1230.17	392.713	771.167	386.5	72	0.5	72.5	971.589
24	1	52	19	6	2	2	1086.5	619.831	602.5	369.333	114	0.666667	114.667	1311.51
24	1	52	20	7	2	2	827	574.849	449.833	293.333	83.3333	0.5	83.8333	1286.37
24	1	52	21	1	2	2	484.667	601.966	246.667	188	49.6667	0.166667	49.8333	1368.35
24	2	53	1	2	2	2	900	547.402	569.667	238.667	91.1667	0.5	91.6667	1132.07
24	2	53	2	3	2	2	1078.67	954.387	558.5	341	141.833	37.3333	179.167	1692.35
24	2	53	3	4	2	2	898.667	396.664	490.833	372.667	35.1667	0	35.1667	1077.85
24	2	53	4	5	2	2	944.833	580.878	513	342.5	89.1667	0.166667	89.3333	1278.33
24	2	53	5	6	2	2	976.167	696.728	541	326	104.5	4.66667	109.167	1299.12
24	2	53	6	7	2	2	888.667	571.391	512.833	299	76.1667	0.666667	76.8333	1171.29
24	2	53	7	1	2	2	993.167	527.773	537.833	378.333	76.5	0.5	77	1200.9
24	2	53	8	2	2	2	1049.67	660.383	574.667	373.333	89.1667	12.5	101.667	1298.74
24	2	53	9	3	2	2	960.167	440.255	540.333	370	49.5	0.333333	49.8333	1145.37
24	2	53	10	4	2	2	881.833	445.674	508.333	319.333	54	0.166667	54.1667	1182.69
24	2	53	11	5			947.167	505.249	509.333	371.667	65.6667	0.5	66.1667	1200.88
24	2	53	12	6	1	1	1016	442.11	618	331.5	66.3333	0.166667	66.5	1023.84
24	2	53	13	7	1	1	1031.17	457.666	570.5	393.667	67	0	67	1168.08
24	2	53	14	1	1	1	1095.5	411.013	648.833	391	55	0.666667	55.6667	1118.44
24	2	53	15	2	1	1	979.667	849.146	558.333	272.833	138.833	9.66667	148.5	1534.48
24	2	53	16	3	1	1	891.333	623.669	489.167	296.333	105.5	0.333333	105.833	1410.11
24	2	53	17	4	1	1	1032.67	469.165	601	364.167	66.8333	0.666667	67.5	1105.94
24	2	53	18	5	1	1	1230.17	409.966	763.5	391.167	75.1667	0.333333	75.5	1015.58
24	2	53	19	6	1	1	1085.83	687.461	593.5	356.333	132	4	136	1423.22
24	2	53	20	7	1	1	824.333	615.876	443.167	291.667	88.6667	0.833333	89.5	1398.74
24	2	53	21	1	1	1	485	607.926	243.333	192.833	48.5	0.166667	48.6667	1482.76
25	1	30	1	5	1	1	660	342.274	502.833	119.667	34	3.5	37.5	750.439
25	1	30	2	6	1	1	560.833	456.66	424.833	92.1667	40.8333	3	43.8333	867.397
25	1	30	3	7	1	1
25	1	30	4	1	1	1	730.667	842.885	473.333	154.333	77	26	103	1541.84
25	1	30	5	2	1	1
25	1	30	6	3	1	1
25	1	30	7	4	1	1	782.833	647.681	524.5	164.667	82.6667	11	93.6667	1110.3
25	1	30	8	5	1	1
25	1	30	9	6	1	1	668.333	498.257	508.667	99	56.5	4.16667	60.6667	833.898
25	1	30	10	7	1	1
25	1	30	11	1			507.167	798.643	289.833	139.833	71.1667	6.33333	77.5	1461.32
25	1	30	12	2	2	2	813.333	884.604	458.333	217.833	127	10.1667	137.167	1657.08
25	1	30	13	3	2	2	643	1017.54	395.333	125.667	102.5	19.5	122	1575.7
25	1	30	14	4	2	2	797	656.438	477.667	226.167	86.8333	6.33333	93.1667	1225.52
25	1	30	15	5	2	2	561.667	852.474	353.5	112	89.6667	6.5	96.1667	1098.21
25	1	30	16	6	2	2
25	1	30	17	7	2	2
25	1	30	18	1	2	2
25	1	30	19	2	2	2
25	1	30	20	3	2	2	630.167	472.4	449	129.333	49.8333	2	51.8333	883.235
25	1	30	21	4	2	2
25	2	56	1	5	2	2	560.667	383.567	414.5	110	33.1667	3	36.1667	786.895
25	2	56	2	6	2	2	521.5	474.198	392	87.8333	38.5	3.16667	41.6667	937.926
25	2	56	3	7	2	2
25	2	56	4	1	2	2	730.667	830.231	478.833	147.333	78	26.5	104.5	1473.06
25	2	56	5	2	2	2
25	2	56	6	3	2	2
25	2	56	7	4	2	2	816	591.511	563.667	164.167	78.5	9.66667	88.1667	1034.06
25	2	56	8	5	2	2
25	2	56	9	6	2	2	664.667	476.346	520	84.3333	57.5	2.83333	60.3333	789.175
25	2	56	10	7	2	2
25	2	56	11	1			507.167	832.111	284.167	141.833	73.1667	8	81.1667	1549.28
25	2	56	12	2	1	1	815.333	919.711	458.833	211.167	132	13.3333	145.333	1690.72
25	2	56	13	3	1	1	636.167	1051.29	399.667	115.833	92	28.6667	120.667	1662.02
25	2	56	14	4	1	1	798.5	657.667	475.333	232.833	85	5.33333	90.3333	1215.73
25	2	56	15	5	1	1	635.333	777.255	420.833	117.667	89.8333	7	96.8333	1094.59
25	2	56	16	6	1	1
25	2	56	17	7	1	1
25	2	56	18	1	1	1
25	2	56	19	2	1	1
25	2	56	20	3	1	1	629.333	486.693	444.5	131.167	51.3333	2.33333	53.6667	933.736
25	2	56	21	4	1	1
26	1	3	1	5	1	1
26	1	3	2	6	1	1	498.167	730.884	328.5	77.3333	92.3333	0	92.3333	1137.2
26	1	3	3	7	1	1	546	905.249	368.833	66.1667	104	7	111	1320.88
26	1	3	4	1	1	1	808.167	1146.98	477.5	160.833	132	37.8333	169.833	1777.36
26	1	3	5	2	1	1	579.167	506.721	406.833	111.667	60	0.666667	60.6667	857.723
26	1	3	6	3	1	1	837.333	900.226	553.5	140	119.833	24	143.833	1448.4
26	1	3	7	4	1	1	841	959.193	511.833	135.667	191.667	1.83333	193.5	1413.29
26	1	3	8	5	1	1	633.833	382.919	473.833	115.5	41.5	3	44.5	693.287
26	1	3	9	6	1	1	690.667	144.149	560.167	119.333	11.1667	0	11.1667	427.68
26	1	3	10	7	1	1	737.167	207.136	567.167	151.167	18.5	0.333333	18.8333	549.81
26	1	3	11	1			559	310.406	364.833	171.333	22.8333	0	22.8333	727.643
26	1	3	12	2	2	2	622.333	1230.12	262	167.333	190	3	193	2162.03
26	1	3	13	3	2	2
26	1	3	14	4	2	2	578.333	1148.82	305.167	129.167	133.333	10.6667	144	1690.51
26	1	3	15	5	2	2
26	1	3	16	6	2	2
26	1	3	17	7	2	2
26	1	3	18	1	2	2	702.5	685.73	475.167	142.833	64	20.5	84.5	1298.33
26	1	3	19	2	2	2	640	799.828	419	96.3333	123.333	1.33333	124.667	1283.12
26	1	3	20	3	2	2
26	1	3	21	4	2	2
26	2	17	1	5	2	2
26	2	17	2	6	2	2
26	2	17	3	7	2	2
26	2	17	4	1	2	2	818	1129.56	493.5	155	132.333	37.1667	169.5	1778.7
26	2	17	5	2	2	2	590	473.493	423.333	109.667	56.1667	0.833333	57	875.316
26	2	17	6	3	2	2	767.167	1038.63	483.667	132.167	123	28.3333	151.333	1521.54
26	2	17	7	4	2	2	910.667	886.936	582	131.667	195.833	1.16667	197	1413.49
26	2	17	8	5	2	2	646.667	378.209	484	118	41.1667	3.5	44.6667	641.077
26	2	17	9	6	2	2	691	135.285	573.667	106	11.3333	0	11.3333	431.973
26	2	17	10	7	2	2	745	206.842	583	142	19.6667	0.333333	20	552.235
26	2	17	11	1			559.333	299.403	378	156.667	24.6667	0	24.6667	748.397
26	2	17	12	2	1	1	602.5	1338.72	236.833	167.167	192.833	5.66667	198.5	2246.84
26	2	17	13	3	1	1
26	2	17	14	4	1	1	576.833	1129.15	303.333	130.167	132.833	10.5	143.333	1650.77
26	2	17	15	5	1	1
26	2	17	16	6	1	1	526.5	980.982	294.667	133.167	81.3333	17.3333	98.6667	1715.36
26	2	17	17	7	1	1
26	2	17	18	1	1	1	701.5	653.575	465	147.5	76	13	89	1208.52
26	2	17	19	2	1	1	634.833	787.764	418.833	93.3333	122.333	0.333333	122.667	1227.7
26	2	17	20	3	1	1
26	2	17	21	4	1	1
27	1	127	1	4	1	1
27	1	127	2	5	1	1	562.5	875.124	381.167	93.3333	70.5	17.5	88	1173.13
27	1	127	3	6	1	1
27	1	127	4	7	1	1
27	1	127	5	1	1	1
27	1	127	6	2	1	1	759.833	1025.54	523.833	124.667	64.6667	46.6667	111.333	1271.55
27	1	127	7	3	1	1
27	1	127	8	4	1	1	539	549.954	419.833	63.1667	49.8333	6.16667	56	736.726
27	1	127	9	5	1	1	896.667	336.998	644.5	204.5	44.8333	2.83333	47.6667	688.08
27	1	127	10	6	1	1	591.5	294.008	467.5	92.8333	29.3333	1.83333	31.1667	490.481
27	1	127	11	7			909.5	259.371	711.333	164	28.1667	6	34.1667	531.366
27	1	127	12	1	2	2	485.333	1453.6	329.667	56.8333	31.6667	67.1667	98.8333	1831.15
27	1	127	13	2	2	2
27	1	127	14	3	2	2
27	1	127	15	4	2	2
27	1	127	16	5	2	2
27	1	127	17	6	2	2
27	1	127	18	7	2	2
27	1	127	19	1	2	2
27	1	127	20	2	2	2	804.667	222.169	690.167	84	28.1667	2.33333	30.5	420.394
27	1	127	21	3	2	2
27	2	28	1	4	2	2
27	2	28	2	5	2	2
27	2	28	3	6	2	2
27	2	28	4	7	2	2
27	2	28	5	1	2	2
27	2	28	6	2	2	2	765.5	947.82	527.667	127.667	71.1667	39	110.167	1212.13
27	2	28	7	3	2	2
27	2	28	8	4	2	2	535	526.658	419.333	61.5	48.3333	5.83333	54.1667	800.107
27	2	28	9	5	2	2	898.5	330.797	646.333	208.667	39.6667	3.83333	43.5	736.519
27	2	28	10	6	2	2	588.833	291.398	459.833	98.3333	29.3333	1.33333	30.6667	509.121
27	2	28	11	7			849.667	257.855	671.667	145.333	29.3333	3.33333	32.6667	514.019
27	2	28	12	1	1	1
27	2	28	13	2	1	1
27	2	28	14	3	1	1
27	2	28	15	4	1	1
27	2	28	16	5	1	1
27	2	28	17	6	1	1
27	2	28	18	7	1	1
27	2	28	19	1	1	1
27	2	28	20	2	1	1	803	222.555	676.5	96.1667	27.5	2.83333	30.3333	418.307
27	2	28	21	3	1	1
28	1	121	1	4	1	1	510.333	376.713	377.333	93.5	39.1667	0.333333	39.5	592.536
28	1	121	2	5	1	1	802.333	645.42	566.833	162.833	47.3333	25.3333	72.6667	1032.53
28	1	121	3	6	1	1	765.167	316.582	555.5	173.167	35.6667	0.833333	36.5	696.647
28	1	121	4	7	1	1	845	666.659	491.667	256	88.3333	9	97.3333	1216.36
28	1	121	5	1	1	1	899.333	989.157	615	159.5	74	50.8333	124.833	1515.6
28	1	121	6	2	1	1	972.333	658.545	635.333	192.667	137.333	7	144.333	1147
28	1	121	7	3	1	1	852.5	498.899	582.5	198.5	62.1667	9.33333	71.5	827.262
28	1	121	8	4	1	1	808.5	607.678	572.833	151.5	72.3333	11.8333	84.1667	856.186
28	1	121	9	5	1	1	921.833	558.159	680.5	169.833	47	24.5	71.5	980.13
28	1	121	10	6	1	1	882.667	212.122	704.333	153.5	23.8333	1	24.8333	513.714
28	1	121	11	7			597.833	890.256	403.833	106.167	67	20.8333	87.8333	1106.16
28	1	121	12	1	2	2	629.333	1478.07	354.167	132.667	91.8333	50.6667	142.5	1964.73
28	1	121	13	2	2	2	799.667	173.053	647.167	134.667	17.8333	0	17.8333	381.978
28	1	121	14	3	2	2	878	278.23	681.5	153.667	42	0.833333	42.8333	592.668
28	1	121	15	4	2	2	864.167	945.46	494.833	230.167	113	26.1667	139.167	1407.86
28	1	121	16	5	2	2	534.5	1790.41	254.667	142.167	76.5	61.1667	137.667	2683.97
28	1	121	17	6	2	2	694.5	355.548	485.167	171	37.8333	0.5	38.3333	787.557
28	1	121	18	7	2	2	608.5	184.758	494.167	98	16.1667	0.166667	16.3333	321.065
28	1	121	19	1	2	2	673.833	1366.15	402.833	132.833	87.1667	51	138.167	1939.82
28	1	121	20	2	2	2	651.333	693.433	494.167	97	31.3333	28.8333	60.1667	803.599
28	1	121	21	3	2	2	927.333	176.876	771	132.333	23.8333	0	23.8333	426.404
28	2	40	1	4	2	2
28	2	40	2	5	2	2	798.833	658.773	574	151.333	48.1667	25.3333	73.5	1040.4
28	2	40	3	6	2	2	652.333	356.02	445.333	170.833	35.3333	0.833333	36.1667	779.175
28	2	40	4	7	2	2	758.833	735.476	418.5	244.833	87.3333	8.16667	95.5	1245.57
28	2	40	5	1	2	2	769	1139.78	500.167	149	67.5	52.3333	119.833	1631.28
28	2	40	6	2	2	2	899.833	730.445	564.5	186.833	141.667	6.83333	148.5	1108.28
28	2	40	7	3	2	2	792.833	536.235	525	194.167	63	10.6667	73.6667	833.369
28	2	40	8	4	2	2	867.833	584.545	628.167	152	74.8333	12.8333	87.6667	875.086
28	2	40	9	5	2	2	851.333	604.951	614	168.5	43.8333	25	68.8333	983.135
28	2	40	10	6	2	2	821.5	225.747	650.667	146.333	23.5	1	24.5	498.715
28	2	40	11	7			525.333	1008.03	335.167	102	66.8333	21.3333	88.1667	1079.38
28	2	40	12	1	1	1	623.833	1523.01	351.333	130.833	88.6667	53	141.667	1961.04
28	2	40	13	2	1	1	614.5	210.376	484.5	113	16.3333	0.666667	17	394.879
28	2	40	14	3	1	1	809.833	296.536	618.667	149.333	40.8333	1	41.8333	627.121
28	2	40	15	4	1	1	840.833	958.712	473	227.833	115.667	24.3333	140	1407.69
28	2	40	16	5	1	1	535.667	1828.98	250	145.333	74.3333	66	140.333	2739.4
28	2	40	17	6	1	1	687.167	370.494	474.333	173.333	39	0.5	39.5	813.699
28	2	40	18	7	1	1	589.667	196.631	480.167	91.5	17.8333	0.166667	18	331.647
28	2	40	19	1	1	1	675.667	1369.62	398.833	139	85.6667	52.1667	137.833	1931.85
28	2	40	20	2	1	1	582.333	748.599	427	99.6667	26.3333	29.3333	55.6667	855.508
28	2	40	21	3	1	1	864	186.45	706.667	133.333	23.8333	0	23.8333	398.683
29	1	41	1	1	1	1	693.333	583.344	393.5	236.667	62	1.16667	63.1667	1245.06
29	1	41	2	2	1	1	1002.67	233.932	665.5	320	17.1667	0	17.1667	678.058
29	1	41	3	3	1	1	645.667	527.171	424.167	171	42.6667	7.83333	50.5	991.177
29	1	41	4	4	1	1	797.333	676.796	425.833	275.833	95.6667	0	95.6667	1270.13
29	1	41	5	5	1	1	831.5	279.066	521.667	291.833	17.8333	0.166667	18	854.188
29	1	41	6	6	1	1	821.5	459.866	575.5	193.5	38.3333	14.1667	52.5	901.969
29	1	41	7	7	1	1
29	1	41	8	1	1	1
29	1	41	9	2	1	1	949.167	449.652	546	341.5	61.3333	0.333333	61.6667	1102.02
29	1	41	10	3	1	1	983.833	446.157	566.5	372	34.6667	10.6667	45.3333	1107.51
29	1	41	11	4			847.833	377.901	488.667	330.5	28.5	0.166667	28.6667	959.755
29	1	41	12	5	2	2
29	1	41	13	6	2	2	859.333	207.742	640.833	194.667	23.8333	0	23.8333	608.598
29	1	41	14	7	2	2	754	618.049	448.833	213.333	90.6667	1.16667	91.8333	1309.56
29	1	41	15	1	2	2	593	328.816	332.333	247.333	13.3333	0	13.3333	922.766
29	1	41	16	2	2	2	955	306.174	614.167	309.333	31.5	0	31.5	802.272
29	1	41	17	3	2	2	826.833	393.666	544	217	65.8333	0	65.8333	868.259
29	1	41	18	4	2	2	923.833	546.502	554.5	284.667	82.6667	2	84.6667	1107.29
29	1	41	19	5	2	2	708	316.78	427.333	259.333	21.3333	0	21.3333	896.381
29	1	41	20	6	2	2	950.333	570.904	568	296	83.3333	3	86.3333	1127.86
29	1	41	21	7	2	2	719.5	820.133	359	248.667	111.667	0	111.667	1455.32
29	2	113	1	1	2	2	692.167	609.449	398.667	231	59.3333	3.16667	62.5	1241.42
29	2	113	2	2	2	2	1002.67	234.621	692.5	289.833	20.1667	0.166667	20.3333	676.538
29	2	113	3	3	2	2	645.833	525.708	431.833	159.333	47	7.66667	54.6667	996.573
29	2	113	4	4	2	2	795	713.864	436.5	257.667	100.833	0	100.833	1289.59
29	2	113	5	5	2	2	826	291.674	505.667	301.167	19.1667	0	19.1667	854.405
29	2	113	6	6	2	2	809.333	471.854	569.333	187.833	36.3333	15.8333	52.1667	907.494
29	2	113	7	7	2	2
29	2	113	8	1	2	2
29	2	113	9	2	2	2	950.167	465.474	533.667	353.333	62.6667	0.5	63.1667	1103.95
29	2	113	10	3	2	2	983.833	438.976	555.833	383	34.8333	10.1667	45	1072.56
29	2	113	11	4			848	368.151	502	319.5	26.3333	0.166667	26.5	936.139
29	2	113	12	5	1	1
29	2	113	13	6	1	1	796.5	189.645	590.5	192.333	13.5	0.166667	13.6667	579.824
29	2	113	14	7	1	1	752.5	623.417	429.5	231.333	91	0.666667	91.6667	1282.35
29	2	113	15	1	1	1	592	331.024	328.167	250.333	13.5	0	13.5	903.558
29	2	113	16	2	1	1	955.167	303.49	612.5	312.167	30.5	0	30.5	780.092
29	2	113	17	3	1	1	826.833	355.041	543.333	237.667	45.8333	0	45.8333	855.666
29	2	113	18	4	1	1	923.333	556.921	549.333	287.667	85.1667	1.16667	86.3333	1108.46
29	2	113	19	5	1	1	706.5	313.836	421.667	262.833	22	0	22	892.387
29	2	113	20	6	1	1	946.833	556.188	569.167	293.333	81.6667	2.66667	84.3333	1132.24
29	2	113	21	7	1	1	719.5	852.336	354.667	250.333	113.833	0.5	114.333	1482.33
30	1	116	1	4	1	1
30	1	116	2	5	1	1	916.5	635.268	670.5	137.833	94.8333	13.3333	108.167	1017.64
30	1	116	3	6	1	1	850.333	131.988	717.667	118.667	14	0	14	364.174
30	1	116	4	7	1	1	762.333	131.492	641.667	109.667	11	0	11	324.857
30	1	116	5	1	1	1	887.167	547.986	601.333	207.667	64.5	13.6667	78.1667	1028.83
30	1	116	6	2	1	1	711.333	287.148	474.667	216.833	19.8333	0	19.8333	744.079
30	1	116	7	3	1	1	777.667	456.355	476.833	257.167	36.5	7.16667	43.6667	1023.63
30	1	116	8	4	1	1	830.5	217.135	633.833	176.667	19.5	0.5	20	588.084
30	1	116	9	5	1	1	826.167	250.203	606.167	195	24.8333	0.166667	25	563.805
30	1	116	10	6	1	1	737.833	100.397	642.833	87.1667	7.83333	0	7.83333	286.053
30	1	116	11	7			819.167	248.852	666.167	116.833	36.1667	0	36.1667	463.827
30	1	116	12	1	2	2	880	526.718	598.5	214.333	49	18.1667	67.1667	996.177
30	1	116	13	2	2	2	808.667	253.307	582.167	205.667	20.5	0.333333	20.8333	610.355
30	1	116	14	3	2	2	875.5	272.235	623.833	223.167	25	3.5	28.5	738.131
30	1	116	15	4	2	2	823.333	177.59	662.5	142.333	18.5	0	18.5	470.567
30	1	116	16	5	2	2	824	499.55	622.5	141.833	40	19.6667	59.6667	811.786
30	1	116	17	6	2	2	767.833	117.411	659.167	99.3333	9.33333	0	9.33333	329.696
30	1	116	18	7	2	2
30	1	116	19	1	2	2	676	577.525	447	176	38	15	53	1125.49
30	1	116	20	2	2	2	888.833	238.419	637.667	230.333	20.8333	0	20.8333	667.514
30	1	116	21	3	2	2	908.833	196.631	680.833	211.833	16	0	16	576.196
30	2	25	1	4	2	2
30	2	25	2	5	2	2	916.5	672.275	677.333	129.667	95.5	14	109.5	1012.22
30	2	25	3	6	2	2	773	142.662	641.333	118.167	13.5	0	13.5	348.041
30	2	25	4	7	2	2	691.833	139.454	575.833	104.667	11.3333	0	11.3333	326.997
30	2	25	5	1	2	2	885.167	540.139	610.167	197	63.8333	14.1667	78	1026.96
30	2	25	6	2	2	2	772.667	275.172	537	212.833	22.8333	0	22.8333	728.937
30	2	25	7	3	2	2	783	437.411	501.167	234.5	39.8333	7.5	47.3333	1000.13
30	2	25	8	4	2	2	813.333	211.718	632.667	161.833	18.3333	0.5	18.8333	564.355
30	2	25	9	5	2	2	760.333	245.458	564.333	173.333	22.5	0.166667	22.6667	599.959
30	2	25	10	6	2	2	706	98.5467	621.333	78.1667	6.5	0	6.5	274.436
30	2	25	11	7			733.833	264.218	592.333	106.5	34.8333	0.166667	35	495.816
30	2	25	12	1	1	1	885.167	537.481	587.167	229.167	51.8333	17	68.8333	1047.19
30	2	25	13	2	1	1	872.167	260.277	618.333	232.833	20.6667	0.333333	21	683.463
30	2	25	14	3	1	1	873.333	312.261	593.5	247.5	29	3.33333	32.3333	782.795
30	2	25	15	4	1	1	819.5	184.964	647.5	153.5	18.5	0	18.5	534.479
30	2	25	16	5	1	1	823.167	513.617	608.167	154.333	41.3333	19.3333	60.6667	837.894
30	2	25	17	6	1	1	786	129.368	663.833	112	10.1667	0	10.1667	337.964
30	2	25	18	7	1	1
30	2	25	19	1	1	1	676	591.422	434.333	187.833	38.1667	15.6667	53.8333	1172.67
30	2	25	20	2	1	1	889.333	258.573	623.667	242.333	23.3333	0	23.3333	738.045
30	2	25	21	3	1	1	847.5	231.378	600.333	229.667	17.3333	0	17.3333	640.108
32	1	4	1	4	1	2	607.167	549.683	463	93.1667	31.6667	19.3333	51	810.355
32	1	4	2	5	1	2	915.5	329.704	746.667	117.667	40.3333	10.8333	51.1667	572.896
32	1	4	3	6	1	2	811.5	449.799	693.667	70.3333	11	36.5	47.5	607.944
32	1	4	4	7	1	2
32	1	4	5	1	1	2	827.5	149.834	718.167	89	20.1667	0.166667	20.3333	302.548
32	1	4	6	2	1	2	694.667	241.417	581.333	82.3333	30	1	31	420.086
32	1	4	7	3	1	2	859	215.878	732.333	93.5	26.6667	6.5	33.1667	398.239
32	1	4	8	4	1	2	856	623.079	664	111.833	54.6667	25.5	80.1667	914.941
32	1	4	9	5	1	2	859.167	311.444	680	125	53.8333	0.333333	54.1667	582.532
32	1	4	10	6	1	2	835.833	73.0887	745.833	82	8	0	8	192.942
32	1	4	11	7			801	1248.36	576.167	85.8333	29.3333	109.667	139	1349.96
32	1	4	12	1	2	1	756	562.015	612.333	79.5	27	37.1667	64.1667	763.597
32	1	4	13	2	2	1	769	352.492	599.667	115.667	48.3333	5.33333	53.6667	643.263
32	1	4	14	3	2	1	647.5	404.723	471.5	126.333	47.1667	2.5	49.6667	741.742
32	1	4	15	4	2	1	612	698.158	374	137.333	100.5	0.166667	100.667	1222.61
32	1	4	16	5	2	1	559.833	302.788	440	91	23	5.83333	28.8333	578.715
32	1	4	17	6	2	1	707.333	550.644	589	64	7.16667	47.1667	54.3333	686.719
32	1	4	18	7	2	1	631.333	174.44	472.167	149.833	9.33333	0	9.33333	405.785
32	1	4	19	1	2	1	778.833	420.85	588.167	122.833	64.8333	3	67.8333	691.817
32	1	4	20	2	2	1	699.833	476.191	556.333	82.1667	46.6667	14.6667	61.3333	679.078
32	1	4	21	3	2	1	607.167	563	372.833	157	77.3333	0	77.3333	849.973
32	2	15	1	4	2	1	534.333	623.358	390.333	91.5	34	18.5	52.5	802.683
32	2	15	2	5	2	1	855.833	343.577	687.667	116.667	40.5	11	51.5	568.363
32	2	15	3	6	2	1	685.333	526.059	573.833	64	11	36.5	47.5	613.634
32	2	15	4	7	2	1
32	2	15	5	1	2	1	815.667	145.204	710.667	85.3333	19.6667	0	19.6667	294.403
32	2	15	6	2	2	1	624.5	268.689	506.333	89.3333	27.6667	1.16667	28.8333	418.931
32	2	15	7	3	2	1	918	197.374	790.333	95.6667	26	6	32	401.939
32	2	15	8	4	2	1	856	628.357	665.5	108	56.1667	26.3333	82.5	912.99
32	2	15	9	5	2	1	853.167	312.926	677.833	121	53.3333	1	54.3333	576.36
32	2	15	10	6	2	1	830.667	75.1481	732.667	90.6667	7.33333	0	7.33333	208.824
32	2	15	11	7			796.833	1208.37	580.333	78	28.3333	110.167	138.5	1343.88
32	2	15	12	1	1	2	817.5	508.228	669.167	83.1667	28.6667	36.5	65.1667	745.916
32	2	15	13	2	1	2	769.667	358.625	587.833	130.333	46	5.5	51.5	673.805
32	2	15	14	3	1	2	674.5	392.56	493.667	130.167	48.8333	1.83333	50.6667	750.885
32	2	15	15	4	1	2	612.167	727.148	366.833	145.5	99.5	0.333333	99.8333	1224.86
32	2	15	16	5	1	2	560.5	313.174	437	93	24.6667	5.83333	30.5	595.481
32	2	15	17	6	1	2	698.333	610.767	571.167	73	6.83333	47.3333	54.1667	780.489
32	2	15	18	7	1	2	650.167	181.11	481.667	158.333	10.1667	0	10.1667	409.204
32	2	15	19	1	1	2	774.333	426.158	575.167	131.833	65	2.33333	67.3333	699.219
32	2	15	20	2	1	2	702.167	476.237	557.333	84.6667	44.8333	15.3333	60.1667	695.616
32	2	15	21	3	1	2	610	562.944	373.333	160.667	75.8333	0.166667	76	920.095
33	1	54	1	4	1	1
33	1	54	2	5	1	1	850.667	239.92	612.333	216.5	21.6667	0.166667	21.8333	641.222
33	1	54	3	6	1	1	601.5	191.649	460.5	124.667	15.6667	0.666667	16.3333	484.662
33	1	54	4	7	1	1	698.667	1166.07	491.5	88.8333	26.5	91.8333	118.333	1221.43
33	1	54	5	1	1	1	872.667	207.586	650.5	204.167	17	1	18	630.048
33	1	54	6	2	1	1	922.333	204.855	682.667	217.333	22	0.333333	22.3333	480.513
33	1	54	7	3	1	1	602.5	415.072	419.333	143.667	36.8333	2.66667	39.5	771.224
33	1	54	8	4	1	1
33	1	54	9	5	1	1	822.5	201.425	608.333	200.667	12.6667	0.833333	13.5	543.992
33	1	54	10	6	1	1	598	199.316	459.5	121.5	16.8333	0.166667	17	481.477
33	1	54	11	7
33	1	54	12	1	2	2	826.5	202.724	641.667	165.167	18.6667	1	19.6667	442.729
33	1	54	13	2	2	2
33	1	54	14	3	2	2
33	1	54	15	4	2	2
33	1	54	16	5	2	2	763.167	241.16	600.5	136.167	25.8333	0.666667	26.5	481.342
33	1	54	17	6	2	2	830.167	142.041	671.667	147	10.5	1	11.5	278.612
33	1	54	18	7	2	2
33	1	54	19	1	2	2
33	1	54	20	2	2	2
33	1	54	21	3	2	2
33	2	70	1	4	2	2
33	2	70	2	5	2	2	782.333	294.219	529.333	227.167	25.8333	0	25.8333	649.923
33	2	70	3	6	2	2	537.333	231.817	397.5	122.333	16.8333	0.666667	17.5	486.001
33	2	70	4	7	2	2	658.333	1204.6	444.833	94.6667	27.3333	91.5	118.833	1216.51
33	2	70	5	1	2	2	871.667	241.982	617	234.333	20	0.333333	20.3333	623.603
33	2	70	6	2	2	2	887.833	228.928	649	213.833	24	1	25	501.822
33	2	70	7	3	2	2	578.167	441.08	388.167	149.167	38.6667	2.16667	40.8333	775.312
33	2	70	8	4	2	2
33	2	70	9	5	2	2	822.5	221.269	599.167	207.167	15.5	0.666667	16.1667	565.284
33	2	70	10	6	2	2
33	2	70	11	7
33	2	70	12	1	1	1	895.833	182.774	699	179.667	16.5	0.666667	17.1667	496.574
33	2	70	13	2	1	1
33	2	70	14	3	1	1
33	2	70	15	4	1	1
33	2	70	16	5	1	1	763.667	235.455	609.167	127.333	26.3333	0.833333	27.1667	527.478
33	2	70	17	6	1	1	885	132.407	708.167	169.833	6	1	7	315.961
33	2	70	18	7	1	1
33	2	70	19	1	1	1
33	2	70	20	2	1	1
33	2	70	21	3	1	1
34	1	77	1	4	1	1	510.167	1205.53	312.667	92	75.1667	30.3333	105.5	1452.23
34	1	77	2	5	1	1	839.167	860.887	561.833	153.167	83.1667	41	124.167	1373.92
34	1	77	3	6	1	1	644.333	1514.2	429.167	69.1667	46.3333	99.6667	146	1760.68
34	1	77	4	7	1	1	609	221.581	507	85.5	9.5	7	16.5	428.61
34	1	77	5	1	1	1	787.5	874.771	567.333	108.833	63.8333	47.5	111.333	1305.35
34	1	77	6	2	1	1	591	1030.47	394.667	88.1667	66.1667	42	108.167	1327.37
34	1	77	7	3	1	1	833.667	715.461	601.667	127.833	79.1667	25	104.167	1120.56
34	1	77	8	4	1	1	823.667	1067.46	548.333	145.333	71.1667	58.8333	130	1590.75
34	1	77	9	5	1	1	736.333	824.26	514.5	100	103.5	18.3333	121.833	1152.23
34	1	77	10	6	1	1
34	1	77	11	7			813.5	542.511	567.833	166	69.6667	10	79.6667	915.414
34	1	77	12	1	2	2	562.333	1054.6	409.333	66.6667	21.8333	64.5	86.3333	1115.33
34	1	77	13	2	2	2	646.667	805.174	422.167	140.167	54.1667	30.1667	84.3333	1279.06
34	1	77	14	3	2	2	860.5	1013.8	484.167	211.333	137.167	27.8333	165	1589.5
34	1	77	15	4	2	2	867.333	639.67	538.167	212.833	113.333	3	116.333	1104.1
34	1	77	16	5	2	2	685.5	543.653	486.167	131.333	61.8333	6.16667	68	973.188
34	1	77	17	6	2	2	906.667	340.416	667	187.833	47.3333	4.5	51.8333	675.193
34	1	77	18	7	2	2	533.833	436.792	422.833	73.8333	22.5	14.6667	37.1667	633.277
34	1	77	19	1	2	2	733.667	630.958	522	123	76	12.6667	88.6667	1008.21
34	1	77	20	2	2	2	787.833	412.887	632.167	101.833	40.6667	13.1667	53.8333	660.222
34	1	77	21	3	2	2	797.167	586.512	539.167	159.333	96	2.5	98.5	969.17
34	2	16	1	4	2	2	639.833	1014.66	431.167	101.167	70	37.5	107.5	1376.92
34	2	16	2	5	2	2	839.167	866.114	566.5	148.167	82.3333	42.1667	124.5	1360.74
34	2	16	3	6	2	2	641.333	1458.67	420.667	74.5	52.6667	93.5	146.167	1756.18
34	2	16	4	7	2	2	517.5	261.19	423	78.5	8.66667	7.33333	16	472.428
34	2	16	5	1	2	2	785	899.782	570.5	101.667	61.3333	51.5	112.833	1213.73
34	2	16	6	2	2	2	553.833	1174.26	365.167	76.8333	56.6667	55.1667	111.833	1583.5
34	2	16	7	3	2	2	637.167	942.024	422	111.5	68.1667	35.5	103.667	1219.21
34	2	16	8	4	2	2	815.667	1102.14	544	141.5	68.3333	61.8333	130.167	1602.52
34	2	16	9	5	2	2	760.167	822.681	538.667	97.5	102.5	21.5	124	1219.61
34	2	16	10	6	2	2
34	2	16	11	7			871.833	550.605	616.333	173.167	65	17.3333	82.3333	925.849
34	2	16	12	1	1	1	581.667	1058.84	427	67.1667	21.1667	66.3333	87.5	1140.17
34	2	16	13	2	1	1	647.167	774.324	425.667	140.167	54.3333	27	81.3333	1273.01
34	2	16	14	3	1	1	899.833	936.907	520	218.5	138.5	22.8333	161.333	1546.63
34	2	16	15	4	1	1	870.167	627.805	542.667	219.667	106.833	1	107.833	1079.05
34	2	16	16	5	1	1	700.5	530.33	499.333	132.833	61.8333	6.5	68.3333	846.501
34	2	16	17	6	1	1	906.667	324.998	675.5	179.833	48.5	2.83333	51.3333	654.728
34	2	16	18	7	1	1	552.833	385.755	443.833	71.8333	29.6667	7.5	37.1667	610.109
34	2	16	19	1	1	1	769.833	576.352	553.333	128.5	85.1667	2.83333	88	875.544
34	2	16	20	2	1	1	807.833	404.775	647	107.667	41.3333	11.8333	53.1667	665.413
34	2	16	21	3	1	1	872.167	548.043	601.333	170.167	98.6667	1.83333	100.5	958.682
35	1	9	1	5	1	1	660	510.192	459.5	146.833	39.5	14.1667	53.6667	959.018
35	1	9	2	6	1	1	771.667	309.126	572.667	163.833	35.1667	0	35.1667	621.948
35	1	9	3	7	1	1	719.667	689.186	533.333	107	48.6667	30.6667	79.3333	848.255
35	1	9	4	1	1	1	655.5	722.496	407.833	160.667	70.6667	16.3333	87	1119.53
35	1	9	5	2	1	1	718.833	549.709	482	169.667	56.3333	10.8333	67.1667	988.461
35	1	9	6	3	1	1	809.833	546.906	559.833	169	73.6667	7.33333	81	780.215
35	1	9	7	4	1	1	787	817.579	488.833	173.333	104.167	20.6667	124.833	1414.87
35	1	9	8	5	1	1	804.667	625.596	598.667	134.833	47.3333	23.8333	71.1667	971.317
35	1	9	9	6	1	1	767.833	166.789	591.833	164.167	11.3333	0.5	11.8333	425.937
35	1	9	10	7	1	1	753.5	144.544	640	99.3333	13.1667	1	14.1667	323.861
35	1	9	11	1			735.333	820.515	414.333	216.333	85.3333	19.3333	104.667	1369.37
35	1	9	12	2	2	2	882	724.624	473.833	259.833	147.5	0.833333	148.333	1264.16
35	1	9	13	3	2	2	864.833	279.654	622.667	203.667	38.3333	0.166667	38.5	640.35
35	1	9	14	4	2	2	821	508.9	492	262.667	62.6667	3.66667	66.3333	1144.14
35	1	9	15	5	2	2	1018.83	797.818	633.833	260.167	85	39.8333	124.833	1339.27
35	1	9	16	6	2	2	961	179.484	749	192.167	19.8333	0	19.8333	526.957
35	1	9	17	7	2	2	1049.5	643.988	645	296.667	84	23.8333	107.833	1254.91
35	1	9	18	1	2	2	843.5	583.991	562.333	177.833	97.3333	6	103.333	942.068
35	1	9	19	2	2	2	898.833	696.212	599.167	197.167	76.3333	26.1667	102.5	1197.67
35	1	9	20	3	2	2	685.833	462.096	478.333	157.333	43.1667	7	50.1667	720.684
35	1	9	21	4	2	2
35	2	101	1	5	2	2	580.667	583.113	378.5	150.167	37.1667	14.8333	52	1017.1
35	2	101	2	6	2	2	738.833	311.64	530.667	174.833	33.3333	0	33.3333	620.807
35	2	101	3	7	2	2	685.333	676.847	503.667	113.167	37.1667	31.3333	68.5	790.274
35	2	101	4	1	2	2	650.5	739.145	407.333	156	70.5	16.6667	87.1667	1084.38
35	2	101	5	2	2	2	705.833	557.071	471.5	160.833	64.3333	9.16667	73.5	947.528
35	2	101	6	3	2	2	847.333	503.089	600.5	165.5	74.3333	7	81.3333	744.162
35	2	101	7	4	2	2	742.667	845.04	449.167	172.667	101.167	19.6667	120.833	1345.06
35	2	101	8	5	2	2	807.833	622.069	602.667	135.833	45	24.3333	69.3333	927.057
35	2	101	9	6	2	2	747.667	165.185	570.167	166.667	10.3333	0.5	10.8333	421.675
35	2	101	10	7	2	2	709.667	152.06	604.333	90.5	13.8333	1	14.8333	320.796
35	2	101	11	1			706.167	848.851	382.667	218.667	87.8333	17	104.833	1480.27
35	2	101	12	2	1	1	886.833	749.63	482.333	246.833	157	0.666667	157.667	1289.23
35	2	101	13	3	1	1	853	276.1	615.167	201	36.6667	0.166667	36.8333	633.823
35	2	101	14	4	1	1	822.167	520.322	481.667	272.333	64.5	3.66667	68.1667	1194.69
35	2	101	15	5	1	1	1020	800.542	617.167	277.833	85.5	39.5	125	1371.87
35	2	101	16	6	1	1	961.167	185.418	746.333	194.333	20.3333	0.166667	20.5	558.041
35	2	101	17	7	1	1	1049.5	655.186	637.333	304.667	82.6667	24.8333	107.5	1305.09
35	2	101	18	1	1	1	873.833	579.358	584.333	184.667	96	8.83333	104.833	1001.16
35	2	101	19	2	1	1	898.5	689.381	589.5	204.667	80	24.3333	104.333	1239.36
35	2	101	20	3	1	1	688	441.625	474.667	166.5	39.1667	7.66667	46.8333	715.502
35	2	101	21	4	1	1
36	1	42	1	4	1	1	607.333	506.616	456.5	104.333	31.5	15	46.5	830.548
36	1	42	2	5	1	1	871.833	261.634	729	95.1667	46	1.66667	47.6667	485.59
36	1	42	3	6	1	1	617.5	809.347	408	88.3333	118.667	2.5	121.167	1221.45
36	1	42	4	7	1	1	593.167	858.322	382	82.3333	128.333	0.5	128.833	1214.03
36	1	42	5	1	1	1	563.667	742.022	398.167	68	86.8333	10.6667	97.5	1159.04
36	1	42	6	2	1	1	618.833	801.731	397.667	104.333	115.667	1.16667	116.833	1159.29
36	1	42	7	3	1	1	712.667	340.17	582.333	69.5	59.3333	1.5	60.8333	485.501
36	1	42	8	4	1	1	717.667	831.584	510.833	107.833	70.3333	28.6667	99	1258.34
36	1	42	9	5	1	1	628.333	491.018	478.167	76.6667	72.5	1	73.5	819.266
36	1	42	10	6	1	1
36	1	42	11	7
36	1	42	12	1	2	2	798.833	931.585	528.5	74	193.167	3.16667	196.333	1377.52
36	1	42	13	2	2	2	555.667	382.431	428	82.5	43.6667	1.5	45.1667	679.037
36	1	42	14	3	2	2	819.167	393.073	602.5	155	57.1667	4.5	61.6667	807.288
36	1	42	15	4	2	2	533.5	675.162	297.167	160	75.5	0.833333	76.3333	1175.15
36	1	42	16	5	2	2
36	1	42	17	6	2	2
36	1	42	18	7	2	2	778	248.141	596	150.667	30.8333	0.5	31.3333	570.218
36	1	42	19	1	2	2	535	647	376.833	77.8333	78.3333	2	80.3333	1058.89
36	1	42	20	2	2	2	710.5	779.265	517.333	80	95.3333	17.8333	113.167	1206.33
36	1	42	21	3	2	2	543.167	623.079	355.833	106.5	80.6667	0.166667	80.8333	1056.01
36	2	35	1	4	2	2
36	2	35	2	5	2	2	639	372.964	509.833	78.6667	47.5	3	50.5	576.589
36	2	35	3	6	2	2	617	770.799	410	88	117	2	119	1189.42
36	2	35	4	7	2	2	503.667	993.367	293.5	82.5	126.833	0.833333	127.667	1445.08
36	2	35	5	1	2	2	493.167	881.225	319.333	76	85.1667	12.6667	97.8333	1219.63
36	2	35	6	2	2	2	619	740.598	397	113.667	107.333	1	108.333	1202.66
36	2	35	7	3	2	2	489.167	475.817	366	64.6667	57	1.5	58.5	574.921
36	2	35	8	4	2	2	705.5	912.152	496.5	106.333	71.1667	31.5	102.667	1299.31
36	2	35	9	5	2	2	551.667	572.309	402.5	77	70.1667	2	72.1667	845.869
36	2	35	10	6	2	2
36	2	35	11	7
36	2	35	12	1	1	1	799.333	948.387	530.667	74.3333	189.667	4.66667	194.333	1328.76
36	2	35	13	2	1	1	613.5	347.371	475.167	95	41.6667	1.66667	43.3333	641.467
36	2	35	14	3	1	1	911.5	348.892	691.667	156.667	60	3.16667	63.1667	711.499
36	2	35	15	4	1	1	534.167	703.844	291	167.333	75.1667	0.666667	75.8333	1207.69
36	2	35	16	5	1	1
36	2	35	17	6	1	1
36	2	35	18	7	1	1	770.667	250.065	580	161.167	29	0.5	29.5	561.373
36	2	35	19	1	1	1	531.333	586.278	359.833	99	71.8333	0.666667	72.5	1010.71
36	2	35	20	2	1	1	711.667	696.15	518.167	84.8333	95.6667	13	108.667	1137.49
36	2	35	21	3	1	1	512.833	708.294	315.833	115	81.8333	0	81.8333	1102.84
37	1	109	1	4	1	1
37	1	109	2	5	1	1	740.833	679.321	452.833	195.667	85.3333	7	92.3333	1368.96
37	1	109	3	6	1	1
37	1	109	4	7	1	1
37	1	109	5	1	1	1	789.833	686.846	467.167	228.333	84	10.3333	94.3333	1394.14
37	1	109	6	2	1	1	702.333	720.074	346.167	274	75	7.16667	82.1667	1742.65
37	1	109	7	3	1	1	954	1110.29	629.167	194.167	27	103.667	130.667	1859.37
37	1	109	8	4	1	1
37	1	109	9	5	1	1	696.333	342.48	459	204.333	32.8333	0.166667	33	1101.89
37	1	109	10	6	1	1
37	1	109	11	7
37	1	109	12	1	2	2
37	1	109	13	2	2	2	802.167	1052.09	408.333	230.333	146.667	16.8333	163.5	1996.08
37	1	109	14	3	2	2
37	1	109	15	4	2	2	674.167	1401.71	290.667	216.167	135.167	32.1667	167.333	2360.01
37	1	109	16	5	2	2	722	1229.64	419.167	189.333	46.1667	67.3333	113.5	1988.2
37	1	109	17	6	2	2
37	1	109	18	7	2	2
37	1	109	19	1	2	2	916.833	625.611	571.167	239.333	99.3333	7	106.333	1279.69
37	1	109	20	2	2	2	805.667	600.961	430.5	291.667	79.5	4	83.5	1531.96
37	1	109	21	3	2	2
37	2	115	1	4	2	2	543.667	1702.13	325.667	89.1667	38	90.8333	128.833	2131.49
37	2	115	2	5	2	2	747.833	675.668	464.833	189.167	85.6667	8.16667	93.8333	1339.54
37	2	115	3	6	2	2
37	2	115	4	7	2	2
37	2	115	5	1	2	2	886.333	631.792	551.667	235.833	88.6667	10.1667	98.8333	1347.44
37	2	115	6	2	2	2	790.5	681.299	394.167	312.5	76.8333	7	83.8333	1465.66
37	2	115	7	3	2	2	1002.5	1039.67	645.667	225.667	30.3333	100.833	131.167	1651.47
37	2	115	8	4	2	2
37	2	115	9	5	2	2	737	345.612	469.667	232.667	34.3333	0.333333	34.6667	1127.51
37	2	115	10	6	2	2
37	2	115	11	7
37	2	115	12	1	1	1
37	2	115	13	2	1	1	800.667	1081.1	426.333	208.333	146.167	19.8333	166	1905.39
37	2	115	14	3	1	1
37	2	115	15	4	1	1	675	1445.59	276.167	232.167	120.5	46.1667	166.667	2271.14
37	2	115	16	5	1	1	722.167	1224.14	435.333	172.167	44.5	70.1667	114.667	2106.76
37	2	115	17	6	1	1
37	2	115	18	7	1	1
37	2	115	19	1	1	1	978.5	613.806	615.167	254.333	100.167	8.83333	109	1304.64
37	2	115	20	2	1	1	806	559.393	454.333	275.167	74.3333	2.16667	76.5	1646.82
37	2	115	21	3	1	1
38	1	108	1	2	1	1	824.667	445.18	587.667	174.833	61.5	0.666667	62.1667	777.811
38	1	108	2	3	1	1	871.667	365.503	606.333	217.333	46.3333	1.66667	48	773.837
38	1	108	3	4	1	1	846.667	193.058	651.833	176.333	18.5	0	18.5	522.714
38	1	108	4	5	1	1	674.5	225.626	482.833	177.667	14	0	14	597.07
38	1	108	5	6	1	1	729.333	230.561	542.833	165.833	20.6667	0	20.6667	555.114
38	1	108	6	7	1	1
38	1	108	7	1	1	1	670.833	463.69	475.833	135.333	59.5	0.166667	59.6667	771.384
38	1	108	8	2	1	1	928.667	138.445	763	151.833	13.6667	0.166667	13.8333	326.681
38	1	108	9	3	1	1
38	1	108	10	4	1	1
38	1	108	11	5			642.167	178.306	492.5	139.667	10	0	10	448.388
38	1	108	12	6	2	2
38	1	108	13	7	2	2	485.667	333.08	391.5	60	34	0.166667	34.1667	574.234
38	1	108	14	1	2	2	630.833	587.391	438.833	115.167	76.8333	0	76.8333	990.887
38	1	108	15	2	2	2	534	118.296	468.5	54.6667	10.8333	0	10.8333	257.181
38	1	108	16	3	2	2
38	1	108	17	4	2	2
38	1	108	18	5	2	2
38	1	108	19	6	2	2
38	1	108	20	7	2	2
38	1	108	21	1	2	2
38	2	6	1	2	2	2	820.833	438.201	577.5	180.167	62.5	0.666667	63.1667	835.024
38	2	6	2	3	2	2	872.5	373.255	615.667	207.667	47.6667	1.5	49.1667	723.022
38	2	6	3	4	2	2	831.167	193.524	649.333	161.667	20	0.166667	20.1667	487.212
38	2	6	4	5	2	2	674.667	221.953	500.667	157.667	16.1667	0.166667	16.3333	570.968
38	2	6	5	6	2	2	730.833	210.151	561.167	151.833	17.8333	0	17.8333	511.676
38	2	6	6	7	2	2
38	2	6	7	1	2	2	732.667	440.672	532.667	138.667	61.3333	0	61.3333	746.087
38	2	6	8	2	2	2	1052.17	127.636	862.667	178.167	11.1667	0.166667	11.3333	347.883
38	2	6	9	3	2	2
38	2	6	10	4	2	2
38	2	6	11	5			702.5	167.752	550.833	141	10.6667	0	10.6667	442.633
38	2	6	12	6	1	1
38	2	6	13	7	1	1	484.667	314.946	391.5	59.1667	34	0	34	531.387
38	2	6	14	1	1	1	568.167	612.32	397.167	98.6667	72.3333	0	72.3333	918.206
38	2	6	15	2	1	1
38	2	6	16	3	1	1
38	2	6	17	4	1	1
38	2	6	18	5	1	1
38	2	6	19	6	1	1
38	2	6	20	7	1	1
38	2	6	21	1	1	1
39	1	33	1	5	1	1
39	1	33	2	6	1	1	781.167	541.919	508.333	194.5	76.5	1.83333	78.3333	937.362
39	1	33	3	7	1	1	701.833	430.819	563.667	76.6667	61.3333	0.166667	61.5	549.805
39	1	33	4	1	1	1	626.667	920.852	433.833	74.1667	109.5	9.16667	118.667	1186.3
39	1	33	5	2	1	1	795.667	1010.22	547	116.167	98.5	34	132.5	1323.38
39	1	33	6	3	1	1	897.333	940.131	567	183.333	118	29	147	1409.99
39	1	33	7	4	1	1	752.167	923.178	514.333	103	125.667	9.16667	134.833	1277.23
39	1	33	8	5	1	1	818.833	454.517	587.167	170.333	56.5	4.83333	61.3333	763.398
39	1	33	9	6	1	1
39	1	33	10	7	1	1
39	1	33	11	1			843.833	309.511	596.833	208.167	37.6667	1.16667	38.8333	644.753
39	1	33	12	2	2	2	784.333	1084.78	369.667	229.667	177.167	7.83333	185	1766.15
39	1	33	13	3	2	2
39	1	33	14	4	2	2
39	1	33	15	5	2	2
39	1	33	16	6	2	2	869.5	478.176	616.167	175.5	73.3333	4.5	77.8333	784.128
39	1	33	17	7	2	2	610.167	1273.38	406.333	88.8333	61.6667	53.3333	115	1464.19
39	1	33	18	1	2	2	861.167	860.486	636	111.5	68.3333	45.3333	113.667	1147.81
39	1	33	19	2	2	2	796.833	513.688	593	129.667	64.1667	10	74.1667	725.82
39	1	33	20	3	2	2	876	1060.33	493.833	208.167	157.667	16.3333	174	1535.29
39	1	33	21	4	2	2
39	2	20	1	5	2	2
39	2	20	2	6	2	2	718.333	551.314	461.333	184.667	71.3333	1	72.3333	948.594
39	2	20	3	7	2	2	705.5	429.393	570.167	74.1667	60.6667	0.5	61.1667	560.25
39	2	20	4	1	2	2	630.833	895.1	445.167	67.8333	110.5	7.33333	117.833	1090.09
39	2	20	5	2	2	2	727.5	1141.86	490.5	107.667	94.8333	34.5	129.333	1390
39	2	20	6	3	2	2	895.333	902.008	573.333	178	117	27	144	1395.01
39	2	20	7	4	2	2	612.167	1102.57	381.5	97.1667	124.5	9	133.5	1272
39	2	20	8	5	2	2	817.5	461.682	580.833	175.167	54.5	7	61.5	798.109
39	2	20	9	6	2	2
39	2	20	10	7	2	2
39	2	20	11	1			843.667	282.851	601.167	208.167	33.3333	1	34.3333	669.085
39	2	20	12	2	1	1	782.5	1062.05	374.833	225.167	169.5	13	182.5	1775.89
39	2	20	13	3	1	1
39	2	20	14	4	1	1
39	2	20	15	5	1	1
39	2	20	16	6	1	1	886.167	450.008	625	189.833	69.1667	2.16667	71.3333	803.283
39	2	20	17	7	1	1	589.667	1381.95	386.167	88.6667	65.1667	49.6667	114.833	1558.71
39	2	20	18	1	1	1	825.5	858.432	599.167	112.667	74.6667	39	113.667	1099.84
39	2	20	19	2	1	1	791.5	479.256	591.5	129.333	68.3333	2.33333	70.6667	737.816
39	2	20	20	3	1	1	876	1021.78	499.333	203.667	159.5	13.5	173	1545.63
39	2	20	21	4	1	1
40	1	90	1	6	1	1
40	1	90	2	7	1	1	838.167	423.823	571.167	207.333	58	1.66667	59.6667	757.934
40	1	90	3	1	1	1	890.5	529.268	518.167	302.333	68.5	1.5	70	929.447
40	1	90	4	2	1	1	971.833	423.225	611	308.667	43.8333	8.33333	52.1667	892.015
40	1	90	5	3	1	1	1017.5	261.255	719.5	268.667	29.1667	0.166667	29.3333	607.713
40	1	90	6	4	1	1	807.5	425.311	542.167	215.667	44.1667	5.5	49.6667	856.357
40	1	90	7	5	1	1	982	271.814	689.333	266.833	24.6667	1.16667	25.8333	666.973
40	1	90	8	6	1	1	886.333	256.365	675.833	185.833	23.8333	0.833333	24.6667	530.572
40	1	90	9	7	1	1	738.833	270.054	519.5	192.167	26.6667	0.5	27.1667	586.973
40	1	90	10	1	1	1	951.167	265.733	663.667	264.167	23.1667	0.166667	23.3333	626.365
40	1	90	11	2			892.333	407.135	583.5	255.333	50.3333	3.16667	53.5	800.688
40	1	90	12	3	2	2	807	347.25	514.333	256.833	35.5	0.333333	35.8333	819.648
40	1	90	13	4	2	2	847	343.335	612.5	180.5	53.6667	0.333333	54	712.062
40	1	90	14	5	2	2	1002.83	331.892	636.833	330.167	35.5	0.333333	35.8333	773.217
40	1	90	15	6	2	2	733.333	260.969	498.667	218	16.3333	0.333333	16.6667	611.505
40	1	90	16	7	2	2	893.333	578.317	663.167	134.167	92.5	3.5	96	851.371
40	1	90	17	1	2	2	909.167	782.359	531.167	252.167	124.667	1.16667	125.833	1254.27
40	1	90	18	2	2	2	967.333	431.529	620.333	283.667	59.8333	3.5	63.3333	914.546
40	1	90	19	3	2	2	985.667	376.987	622.833	312	50.1667	0.666667	50.8333	906.203
40	1	90	20	4	2	2	1013.5	457.019	629	323	54.1667	7.33333	61.5	968.072
40	1	90	21	5	2	2	1085.17	191.499	853.667	200.333	31	0	31	472.328
40	2	93	1	6	2	2
40	2	93	2	7	2	2	846.667	401.489	619.5	167.333	58.6667	1.16667	59.8333	666.326
40	2	93	3	1	2	2	869.667	532.176	516.5	282	69.8333	1.33333	71.1667	877.087
40	2	93	4	2	2	2	971	425.024	621	299.333	41.6667	9	50.6667	893.776
40	2	93	5	3	2	2	941.333	271.705	679.833	230.667	30.3333	0.5	30.8333	626.202
40	2	93	6	4	2	2	738.167	466.775	497.667	187.5	45.3333	7.66667	53	845.944
40	2	93	7	5	2	2	918.667	281.953	655.667	233.167	28.6667	1.16667	29.8333	663.021
40	2	93	8	6	2	2	816.667	242.616	614.5	177.667	24.1667	0.333333	24.5	550.269
40	2	93	9	7	2	2	773.667	248.19	574.333	173.167	25.8333	0.333333	26.1667	632.481
40	2	93	10	1	2	2	950.5	254.674	688.667	234.833	27	0	27	635.99
40	2	93	11	2			936.667	382.046	647.333	236.167	49.1667	4	53.1667	790.027
40	2	93	12	3	1	1	804	369.169	490.667	276.5	36.5	0.333333	36.8333	850.722
40	2	93	13	4	1	1	910.333	287.362	660.167	215.833	34	0.333333	34.3333	702.991
40	2	93	14	5	1	1	1002.67	360.465	599.333	366.5	36.8333	0	36.8333	845.949
40	2	93	15	6	1	1	728.5	298.283	468.167	238.167	22	0.166667	22.1667	659.921
40	2	93	16	7	1	1	879.333	633.257	639	140.333	91.5	8.5	100	1008.39
40	2	93	17	1	1	1	917.833	827.618	488.333	296.5	132	1	133	1277.46
40	2	93	18	2	1	1	967.167	398.293	598.5	319.167	43.8333	5.66667	49.5	925.376
40	2	93	19	3	1	1	986	397.606	597.5	332.833	55.1667	0.5	55.6667	951.119
40	2	93	20	4	1	1	1012.83	469.229	610.5	343.833	50.3333	8.16667	58.5	1065.33
40	2	93	21	5	1	1	1085.17	198.995	820	238.167	26.8333	0	26.8333	525.611
41	1	105	1	5	1	1	594	735.133	392.167	132.333	53.1667	16.3333	69.5	1158.83
41	1	105	2	6	1	1	1002.17	439.575	721.5	206.5	68.3333	5.83333	74.1667	777.811
41	1	105	3	7	1	1	804.833	502.91	618.833	118	59.1667	8.83333	68	691.458
41	1	105	4	1	1	1	666.667	384.69	540.5	80.5	43.1667	2.5	45.6667	593.005
41	1	105	5	2	1	1	615.167	1079.42	397	126.167	62.8333	29.1667	92	1356.66
41	1	105	6	3	1	1	734.5	588.131	575.5	94.8333	43.8333	20.3333	64.1667	871.287
41	1	105	7	4	1	1	951.833	772.288	651.833	166.167	119.667	14.1667	133.833	1206.54
41	1	105	8	5	1	1	709.5	601.232	520	109.167	71.6667	8.66667	80.3333	916.034
41	1	105	9	6	1	1	581.333	277.86	465.5	90.6667	24.3333	0.833333	25.1667	562.983
41	1	105	10	7	1	1
41	1	105	11	1
41	1	105	12	2	2	2	974.5	776.441	480.667	339.833	151.5	2.5	154	1472.55
41	1	105	13	3	2	2	832.833	462.378	574.333	206	46	6.5	52.5	805.772
41	1	105	14	4	2	2	671	992.82	397.833	158.167	93.3333	21.6667	115	1463.95
41	1	105	15	5	2	2	844.833	320.559	577.333	225.333	40.8333	1.33333	42.1667	522.304
41	1	105	16	6	2	2	825.167	519.617	638	117	54.1667	16	70.1667	835.427
41	1	105	17	7	2	2	938	521.535	727.833	115.667	88	6.5	94.5	866.613
41	1	105	18	1	2	2	618.833	85.2831	541	72.8333	5	0	5	184.103
41	1	105	19	2	2	2	697.833	377.261	501.833	142.333	53	0.666667	53.6667	768.069
41	1	105	20	3	2	2	775.5	222.805	528.167	228.5	18.1667	0.666667	18.8333	424.284
41	1	105	21	4	2	2
41	2	84	1	5	2	2	593.5	707.107	404.667	120.167	53	15.6667	68.6667	1137.04
41	2	84	2	6	2	2	1059.67	411.411	777.667	206	71.5	4.5	76	766.936
41	2	84	3	7	2	2	896.167	474.836	688.667	138	57.1667	12.3333	69.5	666.201
41	2	84	4	1	2	2	666.667	387.018	544	76	43.8333	2.83333	46.6667	593.868
41	2	84	5	2	2	2	604.167	1081.2	388.333	124.833	61.6667	29.3333	91	1337.11
41	2	84	6	3	2	2	737.167	577.51	579	94.3333	46	17.8333	63.8333	818.905
41	2	84	7	4	2	2	950.5	747.766	648	170.667	119.833	12	131.833	1198.56
41	2	84	8	5	2	2	704.833	597.941	523.333	99.8333	77.6667	4	81.6667	893.076
41	2	84	9	6	2	2	578.167	281.625	469.333	82.3333	25.5	1	26.5	509.064
41	2	84	10	7	2	2
41	2	84	11	1
41	2	84	12	2	1	1	964.333	745.102	480	342.833	138.833	2.66667	141.5	1479.89
41	2	84	13	3	1	1	793.667	496.79	532.167	206.5	48.8333	6.16667	55	867.416
41	2	84	14	4	1	1	737.833	898.41	465.5	157.333	91.8333	23.1667	115	1457.61
41	2	84	15	5	1	1	871.667	305.882	623.5	205.333	41	1.83333	42.8333	511.494
41	2	84	16	6	1	1	764.333	561.921	587.5	107.167	51.8333	17.8333	69.6667	833.36
41	2	84	17	7	1	1	874.833	548.128	661.667	119.667	86.3333	7.16667	93.5	843.937
41	2	84	18	1	1	1	623.5	88.5886	554.667	63.6667	5	0.166667	5.16667	178.782
41	2	84	19	2	1	1	761.5	345.653	566.5	141.333	53.1667	0.5	53.6667	700.18
41	2	84	20	3	1	1	702	229.095	495	187.5	18.3333	1.16667	19.5	398.93
41	2	84	21	4	1	1
42	1	50	1	4	1	1
42	1	50	2	5	1	1	803.833	638.503	572.5	123.167	96.1667	12	108.167	1154.25
42	1	50	3	6	1	1	726.333	219.742	553.667	149.167	23.5	0	23.5	669.925
42	1	50	4	7	1	1	686.5	258.549	528.333	127.833	30.3333	0	30.3333	739.503
42	1	50	5	1	1	1	918.5	312.619	718.167	138.833	60.6667	0.833333	61.5	718.836
42	1	50	6	2	1	1	1009.17	137.307	856.833	139.667	12.6667	0	12.6667	423.396
42	1	50	7	3	1	1	842.167	454.898	598.833	150.333	93	0	93	959.727
42	1	50	8	4	1	1	829.833	187.14	676.833	127.333	25.6667	0	25.6667	481.777
42	1	50	9	5	1	1	775.833	430.645	600.167	112.5	54.6667	8.5	63.1667	818.941
42	1	50	10	6	1	1	525.5	149.707	419.167	97.6667	8.5	0.166667	8.66667	750.668
42	1	50	11	7			551.167	375.77	419.333	77.5	54.3333	0	54.3333	765.987
42	1	50	12	1	2	2	749.833	128.757	637.333	102.5	9.33333	0.666667	10	375.801
42	1	50	13	2	2	2	955.833	305.424	706.667	194.333	54.8333	0	54.8333	729.589
42	1	50	14	3	2	2	898.667	209.624	673.167	198	27.5	0	27.5	488.221
42	1	50	15	4	2	2	880.833	404.093	588.333	220.5	72	0	72	788.546
42	1	50	16	5	2	2	841.167	334.101	572	225.5	43.6667	0	43.6667	823.305
42	1	50	17	6	2	2	917	186.273	742	145.5	29.5	0	29.5	404.298
42	1	50	18	7	2	2	773.5	165.103	562.667	201.833	9	0	9	456.748
42	1	50	19	1	2	2	805.333	334.868	630.167	117.667	53.6667	3.83333	57.5	596.444
42	1	50	20	2	2	2	883.833	359.211	626.5	196.667	60.6667	0	60.6667	767.257
42	1	50	21	3	2	2
42	2	51	1	4	2	2
42	2	51	2	5	2	2	735.833	748.436	488.667	129	107.333	10.8333	118.167	1042.15
42	2	51	3	6	2	2	787.167	235.028	593.667	169.333	24.1667	0	24.1667	590.057
42	2	51	4	7	2	2	684.5	314.738	509.167	140.5	34.6667	0.166667	34.8333	661.399
42	2	51	5	1	2	2	854.667	400.532	642.667	138.333	73.1667	0.5	73.6667	686.954
42	2	51	6	2	2	2	960.667	181.139	794.833	139.5	26.3333	0	26.3333	418.094
42	2	51	7	3	2	2	846.833	510.392	579.667	165	102.167	0	102.167	943.018
42	2	51	8	4	2	2	890	235.292	705.333	144.333	40.3333	0	40.3333	495.449
42	2	51	9	5	2	2	839.833	434.56	652.167	120.5	59.3333	7.83333	67.1667	755.883
42	2	51	10	6	2	2	527.333	217.949	393.333	120.167	13.6667	0.166667	13.8333	567.699
42	2	51	11	7			545.333	291.319	399.167	130.833	15.3333	0	15.3333	587.862
42	2	51	12	1	1	1	758.167	174.381	623.833	114.333	19.1667	0.833333	20	364.346
42	2	51	13	2	1	1	955	326.904	699	194.167	61.8333	0	61.8333	723.836
42	2	51	14	3	1	1	876.5	180.209	671.833	182.833	21.8333	0	21.8333	526.482
42	2	51	15	4	1	1	880.5	316.993	605.167	221.167	54.1667	0	54.1667	808.896
42	2	51	16	5	1	1	780.833	322.403	541.167	196.333	43.3333	0	43.3333	897.111
42	2	51	17	6	1	1	917.5	172.092	755.833	135.833	25.8333	0	25.8333	450.445
42	2	51	18	7	1	1	771.833	130.533	573.667	193.667	4.5	0	4.5	567.898
42	2	51	19	1	1	1	868.167	247.983	711.833	107.833	44.6667	3.83333	48.5	521.107
42	2	51	20	2	1	1	945.333	300.474	714.333	172.167	58.8333	0	58.8333	841.873
42	2	51	21	3	1	1
43	1	131	1	4	1	1	491.667	238.55	355.333	124.667	11.6667	0	11.6667	629.924
43	1	131	2	5	1	1	887.167	322.797	513.5	352.5	21	0.166667	21.1667	932.937
43	1	131	3	6	1	1	859.833	268.999	590.5	244.5	24.3333	0.5	24.8333	704.622
43	1	131	4	7	1	1	835	179.325	632.333	192.5	10.1667	0	10.1667	472.844
43	1	131	5	1	1	1	913.333	296.049	591.833	294	27.1667	0.333333	27.5	862.924
43	1	131	6	2	1	1	892.833	264.65	585.333	289.167	18.3333	0	18.3333	753.151
43	1	131	7	3	1	1	878.167	406.764	673.5	157.833	24.1667	22.6667	46.8333	688.493
43	1	131	8	4	1	1	896.5	149.099	726	158.167	12.3333	0	12.3333	379.358
43	1	131	9	5	1	1	777.667	476.992	438.667	286	48.5	4.5	53	1113.1
43	1	131	10	6	1	1	791.833	211.606	560.833	219.5	11.5	0	11.5	610.881
43	1	131	11	7			645.167	291.303	467.167	154.333	23	0.666667	23.6667	635.807
43	1	131	12	1	2	2	828.667	439.105	419.333	371.333	37.3333	0.666667	38	997.857
43	1	131	13	2	2	2	867	302.119	548.333	294.333	24.1667	0.166667	24.3333	646.346
43	1	131	14	3	2	2	860	371.517	490.5	347.167	21.8333	0.5	22.3333	873.566
43	1	131	15	4	2	2
43	1	131	16	5	2	2
43	1	131	17	6	2	2	637.333	290.424	442	173.333	21.8333	0.166667	22	658.226
43	1	131	18	7	2	2	877	189.787	624.167	242.667	10	0.166667	10.1667	540.294
43	1	131	19	1	2	2	883.167	192.999	686.5	178.333	18.1667	0.166667	18.3333	427.384
43	1	131	20	2	2	2	832.667	223.908	626.333	186.167	20	0.166667	20.1667	551.377
43	1	131	21	3	2	2	788	512.241	376.667	364	46.5	0.666667	47.1667	1097.94
43	2	91	1	4	2	2
43	2	91	2	5	2	2	871.833	320.569	511	338	22.8333	0	22.8333	802.302
43	2	91	3	6	2	2	858.5	270.327	580.167	253.333	24.5	0.5	25	648.642
43	2	91	4	7	2	2	709.167	195.205	516.5	184.833	7.83333	0	7.83333	447.198
43	2	91	5	1	2	2	913.167	289.436	601.167	284	27.6667	0.333333	28	768.736
43	2	91	6	2	2	2	890.5	269.522	589.5	281.667	18.8333	0.5	19.3333	668.352
43	2	91	7	3	2	2	817.333	433.079	619	151	25.1667	22.1667	47.3333	646.565
43	2	91	8	4	2	2	830.667	136.73	686.167	134	10.5	0	10.5	366.594
43	2	91	9	5	2	2	777.667	484.3	435	290.167	48	4.5	52.5	1005.36
43	2	91	10	6	2	2	789.167	209.307	554	224.5	10.6667	0	10.6667	552.13
43	2	91	11	7			634.5	267.141	463.667	149.5	21	0.333333	21.3333	529.362
43	2	91	12	1	1	1	903.5	401.215	500.167	365.167	38	0.166667	38.1667	1068.38
43	2	91	13	2	1	1	927.333	298.443	595	307.333	24.8333	0.166667	25	762.034
43	2	91	14	3	1	1	852.167	358.328	492.5	338.167	21	0.5	21.5	921.465
43	2	91	15	4	1	1
43	2	91	16	5	1	1
43	2	91	17	6	1	1	639.333	292.359	443.5	170.167	25.5	0.166667	25.6667	722.876
43	2	91	18	7	1	1	877.333	199.689	610.167	255.833	11.1667	0.166667	11.3333	601.775
43	2	91	19	1	1	1	920.333	181.234	717.333	187	15.5	0.5	16	462.613
43	2	91	20	2	1	1	919.333	208.662	704	198.333	16.6667	0.333333	17	573.509
43	2	91	21	3	1	1	852.333	488.559	434	370.333	46.6667	1.16667	47.8333	1144.93
44	1	48	1	5	1	1	660	424.377	428.167	200.5	22.3333	9	31.3333	926.223
44	1	48	2	6	1	1	665	306.842	415	231	18.3333	0.666667	19	748.474
44	1	48	3	7	1	1	640.833	168.994	527.833	99.5	13	0.5	13.5	427.871
44	1	48	4	1	1	1	816.333	265.203	638.167	140.5	37.3333	0.333333	37.6667	576.345
44	1	48	5	2	1	1	851.333	255.812	647.333	169.333	34.5	0.166667	34.6667	553.166
44	1	48	6	3	1	1	733.5	331.985	489.333	207.333	36.6667	0.166667	36.8333	781.116
44	1	48	7	4	1	1	737.333	355.526	573.833	115.667	45	2.83333	47.8333	562.902
44	1	48	8	5	1	1	793.167	655.084	572	168.833	22.5	29.8333	52.3333	988.648
44	1	48	9	6	1	1	711.5	155.172	597.5	98.8333	15.1667	0	15.1667	349.666
44	1	48	10	7	1	1	545	254.207	359.5	172	13.5	0	13.5	624.829
44	1	48	11	1			666	269.054	436.5	212.833	15.3333	1.33333	16.6667	816.191
44	1	48	12	2	2	2	788.833	853.595	464.833	179.333	142.667	2	144.667	1288.61
44	1	48	13	3	2	2	566.5	333.553	366.833	183.5	15.5	0.666667	16.1667	695.727
44	1	48	14	4	2	2	956.5	392.567	607	294.333	53.8333	1.33333	55.1667	875.919
44	1	48	15	5	2	2	736.5	431.699	477.833	206	50.5	2.16667	52.6667	944.593
44	1	48	16	6	2	2	784	268.691	554.167	200.833	28.3333	0.666667	29	665.288
44	1	48	17	7	2	2	560.833	332.769	418	105.5	35.1667	2.16667	37.3333	588.362
44	1	48	18	1	2	2	507.667	1243.34	337.333	58.3333	84.8333	27.1667	112	1439.94
44	1	48	19	2	2	2	685.167	311.603	486.5	165.167	31.3333	2.16667	33.5	661.029
44	1	48	20	3	2	2	689.167	232.685	486.167	187.667	15.1667	0.166667	15.3333	600.373
44	1	48	21	4	2	2
44	2	13	1	5	2	2	660	445.729	433.667	189	28.3333	9	37.3333	915.618
44	2	13	2	6	2	2	726.833	294.277	479.333	225.833	20.5	1.16667	21.6667	720.226
44	2	13	3	7	2	2	656.5	162.66	544	98.5	13.6667	0.333333	14	409.513
44	2	13	4	1	2	2	816.333	273.873	635.333	141.833	38.1667	1	39.1667	566.712
44	2	13	5	2	2	2	845.333	266.775	646.167	160.833	38	0.333333	38.3333	542.917
44	2	13	6	3	2	2	778.333	324.198	532.667	207.833	37.8333	0	37.8333	695.458
44	2	13	7	4	2	2	702.333	379.807	544.5	107	48.1667	2.66667	50.8333	577.163
44	2	13	8	5	2	2	771	689.45	559.167	157.333	24.3333	30.1667	54.5	974.693
44	2	13	9	6	2	2	772	158.935	650.167	104	17.5	0.333333	17.8333	352.565
44	2	13	10	7	2	2	482.167	300.498	306.667	158.5	17	0	17	693.799
44	2	13	11	1			666.167	281.682	434.333	213.833	16.1667	1.83333	18	768.999
44	2	13	12	2	1	1	728.167	766.864	424.333	179.333	123.833	0.666667	124.5	1200.4
44	2	13	13	3	1	1	637.167	307.46	441.667	176.167	18.6667	0.666667	19.3333	649.854
44	2	13	14	4	1	1	956	374.75	599	308.833	46.8333	1.33333	48.1667	852.436
44	2	13	15	5	1	1	737.5	448.854	463.167	220.333	51.8333	2.16667	54	961.214
44	2	13	16	6	1	1	783.333	263.897	536	222.167	24	1.16667	25.1667	663.985
44	2	13	17	7	1	1	562.667	321.439	417.333	111.667	31.6667	2	33.6667	603.52
44	2	13	18	1	1	1	495	1214.6	316.667	67.6667	88.8333	21.8333	110.667	1384.51
44	2	13	19	2	1	1	772.667	286.086	559.5	180	31.1667	2	33.1667	669.614
44	2	13	20	3	1	1	688.333	261.174	478.667	190.5	18.3333	0.833333	19.1667	625.481
44	2	13	21	4	1	1
45	1	89	1	4	1	1	511.333	695.229	388.833	74.8333	16.6667	31	47.6667	1005.72
45	1	89	2	5	1	1	867.167	115.272	733	124.167	10	0	10	297.08
45	1	89	3	6	1	1	748.5	559.792	528.667	172.667	12.8333	34.3333	47.1667	841.739
45	1	89	4	7	1	1	726.833	464.665	590.333	94.6667	8	33.8333	41.8333	653.781
45	1	89	5	1	1	1	779.833	91.5272	680.167	92.6667	6.66667	0.333333	7	208.077
45	1	89	6	2	1	1	920.667	451.648	554.167	303.167	62	1.33333	63.3333	984.698
45	1	89	7	3	1	1	620.5	176.54	480.667	128	11.5	0.333333	11.8333	452.325
45	1	89	8	4	1	1	689	303.435	477.667	184.333	25.1667	1.83333	27	571.879
45	1	89	9	5	1	1	836.833	203.244	649.833	166	20.8333	0.166667	21	474.061
45	1	89	10	6	1	1	730.167	127.502	571.667	154.5	3.83333	0.166667	4	509.637
45	1	89	11	7			727.167	432.305	606.833	78.6667	7.33333	34.3333	41.6667	602.364
45	1	89	12	1	2	2	828	568.043	556.833	210.667	25.8333	34.6667	60.5	919.121
45	1	89	13	2	2	2	888.167	140.083	748.833	120.833	18.5	0	18.5	338.735
45	1	89	14	3	2	2	947	195.433	725.333	205.833	15.6667	0.166667	15.8333	578.838
45	1	89	15	4	2	2	1065.17	187.641	860.5	171.333	33.3333	0	33.3333	449.348
45	1	89	16	5	2	2	854	259.002	573.833	257.5	22.3333	0.333333	22.6667	700.767
45	1	89	17	6	2	2	733	148.802	580.5	141.333	11	0.166667	11.1667	379.251
45	1	89	18	7	2	2	520.833	325.265	364.5	128.5	27.5	0.333333	27.8333	619.713
45	1	89	19	1	2	2
45	1	89	20	2	2	2
45	1	89	21	3	2	2	686.333	144.986	573.5	98.6667	13.3333	0.833333	14.1667	357.757
45	2	104	1	4	2	2	493.833	701.289	370.5	76.5	16.1667	30.6667	46.8333	904.351
45	2	104	2	5	2	2	868.5	127.348	730.5	125.333	12.6667	0	12.6667	319.155
45	2	104	3	6	2	2	746.333	567.864	516.5	177.333	18.6667	33.8333	52.5	846.242
45	2	104	4	7	2	2	731.333	443.021	586.333	101.833	9.66667	33.5	43.1667	630.2
45	2	104	5	1	2	2	842.333	94.6882	728.667	105.167	8.16667	0.333333	8.5	215.308
45	2	104	6	2	2	2	921.333	477.937	528.5	328.833	63	1	64	1043.72
45	2	104	7	3	2	2	688.833	173.332	538.5	136.5	13.3333	0.5	13.8333	452.264
45	2	104	8	4	2	2	837.833	272.967	607.5	198.833	30	1.5	31.5	574.798
45	2	104	9	5	2	2	961.167	193.03	752	187	22.1667	0	22.1667	456.699
45	2	104	10	6	2	2	701.833	150.455	515.333	182.667	3.66667	0.166667	3.83333	489.893
45	2	104	11	7			586.667	573.672	464.833	80	6.83333	35	41.8333	731.997
45	2	104	12	1	1	1	826.167	601.455	537.667	223.167	31	34.3333	65.3333	926.029
45	2	104	13	2	1	1	886.333	132.733	762.667	105.5	18.1667	0	18.1667	331.464
45	2	104	14	3	1	1	947.333	197.398	740.5	190.667	16	0.166667	16.1667	602.458
45	2	104	15	4	1	1	1065.17	182.239	876.333	156	32.8333	0	32.8333	431.418
45	2	104	16	5	1	1	852.333	250.456	589.667	240.167	21.8333	0.666667	22.5	709.398
45	2	104	17	6	1	1	785.167	126.098	648.167	126.333	10.5	0.166667	10.6667	413.179
45	2	104	18	7	1	1
45	2	104	19	1	1	1
45	2	104	20	2	1	1
45	2	104	21	3	1	1	724.167	131.775	614.333	96.3333	12.5	0.833333	13.3333	343.347
46	1	76	1	5	1	1	483.667	508.728	375.333	77.1667	19.6667	11.5	31.1667	680.336
46	1	76	2	6	1	1	900	649.88	594.833	176	125.333	3.83333	129.167	1091.55
46	1	76	3	7	1	1
46	1	76	4	1	1	1	718.167	742.041	506.667	143	39.5	29	68.5	1082.67
46	1	76	5	2	1	1	588	316.454	472.833	80.1667	32.8333	2.16667	35	433.712
46	1	76	6	3	1	1	682.333	445.622	559.167	82.8333	26.1667	14.1667	40.3333	572.428
46	1	76	7	4	1	1	558.833	521.458	374.5	136.833	41	6.5	47.5	784.657
46	1	76	8	5	1	1	921.667	589.716	713.5	142.167	38.3333	27.6667	66	882.082
46	1	76	9	6	1	1	891.167	638.205	593	161	135.667	1.5	137.167	1120.86
46	1	76	10	7	1	1	723.5	248.691	586.333	104	32.8333	0.333333	33.1667	651.728
46	1	76	11	1			581.333	646.818	396.667	122.667	46.6667	15.3333	62	1118.87
46	1	76	12	2	2	2	802.333	756.543	423.833	250	128	0.5	128.5	1545.14
46	1	76	13	3	2	2	649.667	496.912	412.5	187.167	42.5	7.5	50	991.104
46	1	76	14	4	2	2	733.167	424.216	569.333	112.5	39.3333	12	51.3333	708.383
46	1	76	15	5	2	2	760.833	505.606	573.333	110.333	71.3333	5.83333	77.1667	685.229
46	1	76	16	6	2	2	568.167	102.715	496.833	64.8333	6.16667	0.333333	6.5	243.76
46	1	76	17	7	2	2
46	1	76	18	1	2	2	592.333	1730.09	354.333	123	43.3333	71.6667	115	1715.6
46	1	76	19	2	2	2	702.5	885.782	392.5	152	154.667	3.33333	158	1596.38
46	1	76	20	3	2	2	653.5	435.998	478.833	121.333	52.5	0.833333	53.3333	718.397
46	1	76	21	4	2	2
46	2	78	1	5	2	2	483.5	487.268	374.833	77.1667	20.1667	11.3333	31.5	652.194
46	2	78	2	6	2	2	972.167	621.229	670.333	172.833	124.5	4.5	129	1112.02
46	2	78	3	7	2	2
46	2	78	4	1	2	2	736.5	706.604	505.5	161.167	41.5	28.3333	69.8333	955.2
46	2	78	5	2	2	2	618.833	294.548	503.167	80.5	33.3333	1.83333	35.1667	404.112
46	2	78	6	3	2	2	626.167	463.762	484.5	100.167	27.8333	13.6667	41.5	573.893
46	2	78	7	4	2	2	561.167	526.259	371.667	140	42.8333	6.66667	49.5	804.917
46	2	78	8	5	2	2	919.333	577.61	700.667	150.333	41.1667	27.1667	68.3333	833.379
46	2	78	9	6	2	2	861.5	664.975	568.333	155.5	135.667	2	137.667	1037.55
46	2	78	10	7	2	2	663.833	272.489	523.833	107.5	32.1667	0.333333	32.5	591.03
46	2	78	11	1			605.5	578.274	419.833	124.667	50.3333	10.6667	61	1011.76
46	2	78	12	2	1	1	802.167	811.116	389.667	268.167	144.167	0.166667	144.333	1632
46	2	78	13	3	1	1	686.667	477.495	452	184.667	43.5	6.5	50	857.636
46	2	78	14	4	1	1	731.5	433.151	568.833	109	41.8333	11.8333	53.6667	782.437
46	2	78	15	5	1	1	831.833	458.971	637	119	69.6667	6.16667	75.8333	662.899
46	2	78	16	6	1	1
46	2	78	17	7	1	1
46	2	78	18	1	1	1	659.333	1525.65	410.167	132.833	45.1667	71.1667	116.333	1749.94
46	2	78	19	2	1	1	702	895.218	394.333	148	156	3.66667	159.667	1660.32
46	2	78	20	3	1	1	655	450.466	481.167	120.333	52.6667	0.833333	53.5	854.85
46	2	78	21	4	1	1
47	1	14	1	4	1	1
47	1	14	2	5	1	1	954.667	951.297	572.333	242.333	79.6667	60.3333	140	1410.74
47	1	14	3	6	1	1	620.167	440.783	412.667	151.833	52.5	3.16667	55.6667	977.81
47	1	14	4	7	1	1
47	1	14	5	1	1	1
47	1	14	6	2	1	1
47	1	14	7	3	1	1
47	1	14	8	4	1	1
47	1	14	9	5	1	1
47	1	14	10	6	1	1
47	1	14	11	7
47	1	14	12	1	2	2
47	1	14	13	2	2	2
47	1	14	14	3	2	2
47	1	14	15	4	2	2
47	1	14	16	5	2	2
47	1	14	17	6	2	2
47	1	14	18	7	2	2
47	1	14	19	1	2	2
47	1	14	20	2	2	2
47	1	14	21	3	2	2
47	2	31	1	4	2	2	514.5	766.937	359	97.1667	35.3333	23	58.3333	1090.97
47	2	31	2	5	2	2	964.333	959.863	588.333	235.5	78.3333	62.1667	140.5	1386.43
47	2	31	3	6	2	2	618.333	437.125	418	144.167	52.5	3.66667	56.1667	985.317
47	2	31	4	7	2	2
47	2	31	5	1	2	2
47	2	31	6	2	2	2
47	2	31	7	3	2	2
47	2	31	8	4	2	2
47	2	31	9	5	2	2
47	2	31	10	6	2	2
47	2	31	11	7
47	2	31	12	1	1	1
47	2	31	13	2	1	1
47	2	31	14	3	1	1
47	2	31	15	4	1	1
47	2	31	16	5	1	1
47	2	31	17	6	1	1
47	2	31	18	7	1	1
47	2	31	19	1	1	1
47	2	31	20	2	1	1
47	2	31	21	3	1	1
48	1	55	1	5	1	1
48	1	55	2	6	1	1	746.667	835.546	569.667	107.667	31	38.3333	69.3333	929.939
48	1	55	3	7	1	1	794.833	566.355	400.5	325.5	68.6667	0.166667	68.8333	1407.15
48	1	55	4	1	1	1	741.5	334.91	615.667	78.3333	44.6667	2.83333	47.5	516.515
48	1	55	5	2	1	1	770.333	739.985	567.167	127.667	46.8333	28.6667	75.5	921.705
48	1	55	6	3	1	1	1051.67	417.5	784.5	187.167	76.1667	3.83333	80	806.572
48	1	55	7	4	1	1	711.167	374.861	531	132.167	47	1	48	606.581
48	1	55	8	5	1	1	881.833	369.295	665	155.333	59.8333	1.66667	61.5	711.464
48	1	55	9	6	1	1	908.5	576.385	465.333	372.167	70.1667	0.833333	71	1326.2
48	1	55	10	7	1	1	824.5	799.388	460.167	231.667	127	5.66667	132.667	1404.07
48	1	55	11	1			711.667	427.079	467.167	194.333	49.6667	0.5	50.1667	836.027
48	1	55	12	2	2	2	701.833	441.239	510.5	132.667	57.3333	1.33333	58.6667	756.827
48	1	55	13	3	2	2	921.167	349.75	705.5	155.333	59.3333	1	60.3333	746.618
48	1	55	14	4	2	2	695.333	628.297	440.333	148.833	103.167	3	106.167	1210.24
48	1	55	15	5	2	2	658.167	191.613	502	142.333	13.8333	0	13.8333	540.918
48	1	55	16	6	2	2	897.833	302.821	594.667	274	28.6667	0.5	29.1667	748.653
48	1	55	17	7	2	2	692	246.266	482.5	193.5	16	0	16	632.271
48	1	55	18	1	2	2	883.5	645.248	632.333	163.333	66.8333	21	87.8333	1033.78
48	1	55	19	2	2	2	898.5	239.413	742.667	117.5	38.3333	0	38.3333	519.441
48	1	55	20	3	2	2	802.667	405.48	571.667	172	59	0	59	760.172
48	1	55	21	4	2	2	734.167	414.643	512.167	163.333	58.5	0	58.5	833.401
48	2	11	1	5	2	2
48	2	11	2	6	2	2	882.333	680.03	702	112	30	38.3333	68.3333	928.13
48	2	11	3	7	2	2	786.667	553.581	394	336.667	55.8333	0.166667	56	1462.47
48	2	11	4	1	2	2	664.833	364.941	544.167	71.1667	48.8333	0.666667	49.5	527.475
48	2	11	5	2	2	2	837.667	653.981	625.667	138.833	44.8333	28.3333	73.1667	901.539
48	2	11	6	3	2	2	1004.33	425.118	734.5	191.667	74	4.16667	78.1667	796.328
48	2	11	7	4	2	2	798.333	329.154	611.167	140.167	46.1667	0.833333	47	615.559
48	2	11	8	5	2	2	820	380.313	600.333	162.333	57.1667	0.166667	57.3333	710.597
48	2	11	9	6	2	2	908.333	593.068	447.5	386.333	74.3333	0.166667	74.5	1340.35
48	2	11	10	7	2	2	888	716.578	512	248.167	123	4.83333	127.833	1419.68
48	2	11	11	1			710.333	421.347	461.5	202	46.8333	0	46.8333	796.458
48	2	11	12	2	1	1	594.167	524.168	407.5	126.667	58.5	1.5	60	709.581
48	2	11	13	3	1	1	922	360.76	706.833	152.667	60.3333	2.16667	62.5	703.837
48	2	11	14	4	1	1	755.833	605.456	504	144.833	104.5	2.5	107	1098.02
48	2	11	15	5	1	1	689	182.672	533.333	142.333	13.3333	0	13.3333	505.404
48	2	11	16	6	1	1	897.833	306.184	596	271	30.5	0.333333	30.8333	753.27
48	2	11	17	7	1	1	694.167	229.007	487.333	192.833	14	0	14	614.044
48	2	11	18	1	1	1	883.5	683.042	625.333	166.333	70.1667	21.6667	91.8333	1030.51
48	2	11	19	2	1	1	898.5	256.226	731.333	126.833	40.3333	0	40.3333	494.124
48	2	11	20	3	1	1	808.667	419.141	566	183	59.6667	0	59.6667	760.299
48	2	11	21	4	1	1	724.5	448.97	497.5	165.167	61.8333	0	61.8333	875.491
49	1	39	1	4	1	1	684	725.215	465.5	129.833	71.5	17.1667	88.6667	1189.11
49	1	39	2	5	1	1	903	283.182	729.333	125.5	47.3333	0.833333	48.1667	496.734
49	1	39	3	6	1	1	848.5	269.958	667.167	136.333	45	0	45	538.895
49	1	39	4	7	1	1	703.667	164.268	540.667	148.5	14.3333	0.166667	14.5	329.425
49	1	39	5	1	1	1	853.833	284.851	719.667	84.3333	49.6667	0.166667	49.8333	495.341
49	1	39	6	2	1	1	664.333	335.922	474	157.833	30.8333	1.66667	32.5	641.573
49	1	39	7	3	1	1
49	1	39	8	4	1	1	736.833	775.243	510.333	141.5	63	22	85	1258.98
49	1	39	9	5	1	1	646.167	578.064	447	123.333	73.5	2.33333	75.8333	881.207
49	1	39	10	6	1	1	685.167	135.653	575.833	96.5	12.3333	0.5	12.8333	300.256
49	1	39	11	7			856	510.754	609.5	174.167	56.5	15.8333	72.3333	893.8
49	1	39	12	1	2	2	680.167	869.48	487.333	104.833	49.3333	38.6667	88	1236.37
49	1	39	13	2	2	2	745.667	477.797	503.333	175.167	66.1667	1	67.1667	895.953
49	1	39	14	3	2	2	865.833	859.779	471	255	123.167	16.6667	139.833	1502.06
49	1	39	15	4	2	2	605	715.433	309.167	199.333	95.5	1	96.5	1388.33
49	1	39	16	5	2	2	651.333	427.905	470.833	123.5	55.6667	1.33333	57	748.559
49	1	39	17	6	2	2	873.167	421.607	654	164.833	39.1667	15.1667	54.3333	807.819
49	1	39	18	7	2	2	604.333	481.142	419	143.167	31.1667	11	42.1667	820.818
49	1	39	19	1	2	2	693	563.104	461.667	155.5	74.1667	1.66667	75.8333	1070.53
49	1	39	20	2	2	2	586.167	478.888	449.333	89	37.1667	10.6667	47.8333	808.481
49	1	39	21	3	2	2	549.833	789.008	292.833	166.167	90.1667	0.666667	90.8333	1138.58
49	2	85	1	4	2	2	714.833	689.024	502	125.667	69.3333	17.8333	87.1667	1100.29
49	2	85	2	5	2	2	815.167	309.874	674	91.5	48.3333	1.33333	49.6667	493.386
49	2	85	3	6	2	2	729.667	318.858	568	114.167	47.3333	0.166667	47.5	531.283
49	2	85	4	7	2	2	687.5	214.714	477.167	195.5	14.8333	0	14.8333	346.994
[truncated: 1,655 more rows]
